# Supplementary material for: Experimental identification and in silico prediction of bacterivory in green algae
Source: ISME J. 2021 Mar 2;15(7):1987–2000. doi: 10.1038/s41396-021-00899-w (PMC8245530; doi:10.1038/s41396-021-00899-w)
Supplement: Supplementary file 2 — Supp Table 1 [file 41396_2021_899_MOESM2_ESM.xlsx]

## Sheet: ALL_predictionsDataTable
Strain	Phylum	Class/Order	Template	Accession/Link	Completness	Phagocyte-generalist	Prototrophy	Photosynthesis
Scherffelia dubia CCAC 0019 (M0795)	core chlorophytes	chlorodendrophyceae	Transcriptome	FMVB	64.7	0.0495196	0.994483	0.999615
Tetraselmis astigmatica CCMP880	core chlorophytes	chlorodendrophyceae	Transcriptome	MMETSP0804	78.9	0.0189643	0.995254	0.999963
Tetraselmis chui PLY429	core chlorophytes	chlorodendrophyceae	Transcriptome	MMETSP0491	53	0.0309391	0.995002	0.999773
Tetraselmis chui UTEX LB 232	core chlorophytes	chlorodendrophyceae	Transcriptome	HVNO	57.7	0.0325242	0.9943	0.999633
Tetraselmis cordiformis CCAC 0051 (M1608/1)	core chlorophytes	chlorodendrophyceae	Transcriptome	DUMA	76.8	0.0248115	0.99595	0.999986
Tetraselmis sp. GSL018	core chlorophytes	chlorodendrophyceae	Transcriptome	MMETSP0419	65.5	0.0183492	0.995351	0.999848
Chlamydomonas chlamydogama SAG11-48b	core chlorophytes	chlorophyceae	Transcriptome	MMETSP1392	71.8	0.00979425	0.992363	0.99995
Chlamydomonas pitschmannii SAG14.73	core chlorophytes	chlorophyceae	Transcriptome	PRJNA444253	81.1	0.0101444	0.99529	0.999901
Chlamydomonas reinhardtii	core chlorophytes	chlorophyceae	Genome	PRJNA12260	76.1	0.00952615	0.995996	0.999953
Chlorococcum microstigmaticum SAG11.43	core chlorophytes	chlorophyceae	Transcriptome	QRTH	51	0.0022259	0.985305	0.999536
Chromochloris zofingiensis SAG211-14	core chlorophytes	chlorophyceae	Genome	genomes.mcdb.ucla. edu/Chromochloris/	76.9	0.00471512	0.995848	0.999968
Cylindrocapsa geminella SAG3.87	core chlorophytes	chlorophyceae	Transcriptome	DZPJ	56.5	0.00137351	0.992347	0.99925
Desmodesmus armatus SE107	core chlorophytes	chlorophyceae	Genome	GCA_007449985.2	81.2	0.0174839	0.996238	0.999939
Dunaliella salina CCAP19-18	core chlorophytes	chlorophyceae	Genome	PRJNA32771	62	0.0145203	0.99512	0.999955
Fritschiella tuberosa SAG 112.8	core chlorophytes	chlorophyceae	Transcriptome	VFIV	63.2	0.00176844	0.986793	0.999124
Golenkinia longispicula SAG73.80	core chlorophytes	chlorophyceae	Transcriptome	BZSH	69.4	0.00232936	0.996413	0.999833
Gonium pectorale NIES2863	core chlorophytes	chlorophyceae	Genome	PRJNA302163	71.4	0.0168066	0.990899	0.999797
Neochloris oleoabundans UTEX 1185	core chlorophytes	chlorophyceae	Transcriptome	EEJO	81.1	0.00152632	0.99602	0.99985
Oedogonium cardiacum SAG 575-1a	core chlorophytes	chlorophyceae	Transcriptome	DVYE	62.8	0.00141853	0.990997	0.999663
Polytomella parva SAG 63-3	core chlorophytes	chlorophyceae	Transcriptome	MMETSP0052	64.3	0.00223926	0.966723	0.157748
Stephanosphaera pluvialis SAG 78-1a	core chlorophytes	chlorophyceae	Transcriptome	ZLQE	60.7	0.00215956	0.99022	0.999781
Volvox aureus M1028	core chlorophytes	chlorophyceae	Transcriptome	JWGT	62.8	0.00167906	0.991094	0.999909
Volvox aureus M2242	core chlorophytes	chlorophyceae	Transcriptome	WRSL	68.3	0.00216095	0.993507	0.999931
Volvox carteri nagariensis	core chlorophytes	chlorophyceae	Genome	PRJNA50441	80	0.00462514	0.994979	0.999788
Asterochloris sp. Cgr/DA1pho	core chlorophytes	trebouxiophyceae	Genome	Asterochloris sp. Cgr/DA1pho v2.0	84.7	0.00678126	0.994113	0.999767
Auxenochlorella protothecoides 0710	core chlorophytes	trebouxiophyceae	Genome	GCF_000733215.1	82	0.000192774	0.983426	0.998898
Botryococcus braunii	core chlorophytes	trebouxiophyceae	Genome	PRJNA60039	65.1	0.00363066	0.99454	0.999988
Botryococcus terribilis ASW 05049	core chlorophytes	trebouxiophyceae	Transcriptome	QYXY	72.5	0.0017262	0.992256	0.999886
Chlorella sorokiniana	core chlorophytes	trebouxiophyceae	Genome	PRJNA290386	86.3	0.00191567	0.995904	0.999952
Coccomyxa sp. C-169	core chlorophytes	trebouxiophyceae	Genome	PRJNA221161	84.7	0.00379675	0.991305	0.999969
Eremosphaera viridis M0511b	core chlorophytes	trebouxiophyceae	Transcriptome	MNCB	44	0.000942452	0.98755	0.999309
Leptosira obovata SAG445-1	core chlorophytes	trebouxiophyceae	Transcriptome	ZNUM	73	0.00826999	0.99687	0.99999
Microthamnion kuetzingianum CCAC 0054 (M0423)	core chlorophytes	trebouxiophyceae	Transcriptome	DXNY, ZDOF	61.9	0.00957667	0.996154	0.999974
Nannochloris atomus SAG 14.87	core chlorophytes	trebouxiophyceae	Transcriptome	MFYC	51	0.000854822	0.988037	0.999881
Picochlorum oklahomensis CCMP2329	core chlorophytes	trebouxiophyceae	Transcriptome	MMETSP1161	57.7	0.00137696	0.987729	0.999849
Symbiochloris reticulata Spain	core chlorophytes	trebouxiophyceae	Genome	PRJNA209544	86.7	0.00113474	0.997026	0.999963
Trebouxia arboricola SAG 219-1a	core chlorophytes	trebouxiophyceae	Transcriptome	NKXU	88.2	0.0034327	0.992722	0.999989
Acrosiphonia sp. SAG127.80	core chlorophytes	ulvophyceae	Transcriptome	JIWJ	75.7	0.0473129	0.990019	0.999696
Bolbocoleon piliferum CCMP2371	core chlorophytes	ulvophyceae	Transcriptome	LSHT	61.6	0.0123032	0.994687	0.999708
Bryopsis plumosa KU272	core chlorophytes	ulvophyceae	Transcriptome	JTIG	74.1	0.00403046	0.995565	0.999219
Halochlorococcum marinum SAG10.90	core chlorophytes	ulvophyceae	Transcriptome	ALZF	80.8	0.00587579	0.981725	0.999895
Ochlochaete sp. CCMP2390	core chlorophytes	ulvophyceae	Transcriptome	CQQP	69	0.171811	0.995275	0.999288
Percursaria percursa M1835	core chlorophytes	ulvophyceae	Transcriptome	OAEZ	68.6	0.000394846	0.983087	0.998702
Chloropicon laureae CCMP2175	prasinophytes	chloropicophyceae	Transcriptome	MMETSP1470	68.3	0.97861	0.992715	0.999671
Chloropicon mariensis RCC998	prasinophytes	chloropicophyceae	Transcriptome	MMETSP1309	64.7	0.0015627	0.989201	0.999777
Chloropicon primus CCMP1205	prasinophytes	chloropicophyceae	Genome	PRJNA316521	89.8	0.70711	0.992905	0.999896
Chloropicon roscoffensis CCMP1998	prasinophytes	chloropicophyceae	Transcriptome	MMETSP1085	79.6	0.108695	0.989582	0.999709
Chloropicon roscoffensis RCC1871	prasinophytes	chloropicophyceae	Transcriptome	MMETSP1456	72.6	0.0023813	0.982173	0.999681
Chloropicon roscoffensis RCC2335	prasinophytes	chloropicophyceae	Transcriptome	MMETSP1312	73	0.00732963	0.981482	0.999642
Bathycoccus prasinos BCC99000	prasinophytes	mamiellophyceae	Transcriptome	MMETSP0933	70.6	0.0167	0.965788	0.999
Bathycoccus prasinos CCMP1898	prasinophytes	mamiellophyceae	Transcriptome	MMETSP1399	72.2	0.0174234	0.970165	0.99952
Bathycoccus prasinos RCC1105	prasinophytes	mamiellophyceae	Genome	GCF_002220235.1	75.3	0.0186978	0.983823	0.999666
Bathycoccus prasinos SCCAP K-0417	prasinophytes	mamiellophyceae	Transcriptome	MCPK	69.4	0.0439127	0.973743	0.999515
Crustomastix stigmata CCMP3273	prasinophytes	mamiellophyceae	Transcriptome	MMETSP0803	61.2	0.900716	0.99273	0.99972
Dolichomastix tenuilepis CCMP3274	prasinophytes	mamiellophyceae	Transcriptome	MMETSP0033	76.1	0.991127	0.991755	0.999401
Dolichomastix tenuilepis M1680	prasinophytes	mamiellophyceae	Transcriptome	XOAL	66.3	0.987589	0.981074	0.999774
Mantoniella antarctica SL-175	prasinophytes	mamiellophyceae	Transcriptome	MMETSP1106	71	0.432931	0.985131	0.999858
Mantoniella beaufortii RCC2288	prasinophytes	mamiellophyceae	Transcriptome	MMETSP1326	54.5	0.21974	0.979038	0.999709
Mantoniella sp. CCMP1436	prasinophytes	mamiellophyceae	Transcriptome	MMETSP1468	48.6	0.0499888	0.971752	0.999862
Micromonas pusilla CCMP1545	prasinophytes	mamiellophyceae	Genome	PRJNA51515	80.4	0.0072163	0.986559	0.999896
Monomastix opisthostigma CCAC 0206 (M2844/1)	prasinophytes	mamiellophyceae	Transcriptome	BTFM	52.9	0.0367475	0.995383	0.999188
Ostreococcus mediterraneus RCC1107	prasinophytes	mamiellophyceae	Transcriptome	MMETSP0938	74.5	0.00670751	0.9747	0.999355
Ostreococcus tauri RCC4221	prasinophytes	mamiellophyceae	Genome	PRJNA12912	70.2	0.0409393	0.983388	0.99958
Nephroselmis olivacea CCAC 0105	prasinophytes	nephroselmidophyceae	Transcriptome	MMKU	80.4	0.519294	0.992156	0.999933
Nephroselmis pyriformis CCMP717	prasinophytes	nephroselmidophyceae	Transcriptome	ISIM; MMETSP0034	75.3	0.541843	0.994487	0.999986
Prasinococcus capsulatus CCMP1194	prasinophytes	palmophyllophyceae	Transcriptome	XMCL; MMETSP0941	84.7	0.020398	0.979774	0.99956
Prasinoderma coloniale CCMP141	prasinophytes	palmophyllophyceae	Transcriptome	HYHN; MMETSP0806	75.6	0.0066513	0.980221	0.998808
Prasinoderma singularis RCC927	prasinophytes	palmophyllophyceae	Transcriptome	MMETSP1315	57.3	0.0446149	0.895694	0.996023
Picocystis salinarum CCMP1897	prasinophytes	piocystophyceae	Transcriptome	TGNL; MMETSP0807, MMETSP1159	91.4	0.00133146	0.990294	0.999695
Pseudoscourfieldia marina SCCAP K-0017	prasinophytes	pseudoscourfieldiales	Transcriptome	JMTE	69.4	0.00467284	0.991278	0.99989
Pycnococcus provasolii CCMP1203	prasinophytes	pseudoscourfieldiales	Transcriptome	MXEZ	60.8	0.0082148	0.97647	0.999624
Cymbomonas sp. M3265	prasinophytes	pyramimonadales	Transcriptome	XIVI	37.7	0.967798	0.990484	0.999904
Cymbomonas tetramitiformis PLY262	prasinophytes	pyramimonadales	Genome	PRJNA286761	63.6	0.999936	0.992218	0.999995
Pterosperma sp. CCMP1384	prasinophytes	pyramimonadales	Transcriptome	MMETSP1438	44.7	0.926209	0.931125	0.985995
Pyramimonas amylifera CCMP720	prasinophytes	pyramimonadales	Transcriptome	MMETSP1081	56.1	0.640972	0.982308	0.999912
Pyramimonas melkonianii CCMP722	prasinophytes	pyramimonadales	Transcriptome	MMETSP1169	67	0.893815	0.992803	0.999963
Pyramimonas parkeae CCAC 0082 (M1663/1)	prasinophytes	pyramimonadales	Transcriptome	TNAW	56.5	0.890364	0.992085	0.999946
Pyramimonas parkeae CCMP726	prasinophytes	pyramimonadales	Transcriptome	MMETSP0058; MMETSP0059	78.4	0.943224	0.997636	0.999971
Pyramimonas sp. CCMP2087	prasinophytes	pyramimonadales	Transcriptome	MMETSP1445	68.2	0.710007	0.98449	0.999951
Pyramimonas tychotreta RS-11	prasinophytes	pyramimonadales	Transcriptome	PRJNA342459-36897	83.5	0.960534	0.99708	0.999975
Chlorokybus atmophyticus A1-2	streptophyta	chlorokybophyceae	Transcriptome	AZZW	77.3	0.0101695	0.99417	0.999971
Chaetosphaeridium globosum M1311 (CCAC 0044)	streptophyta	coleochaetophyceae	Transcriptome	DRGY	48.2	0.000199171	0.968967	0.999917
Entransia fimbriata UTEX LB 2353	streptophyta	klebsormidiophyceae	Transcriptome	BFIK	77.3	0.0175684	0.997195	0.999989
Klebsormidium nitens NIES2285	streptophyta	klebsormidiophyceae	Genome	GCA_000708835.1	97.3	0.19236	0.998616	0.999999
Mesostigma viride SAG 50-1	streptophyta	mesostigmatophyceae	Transcriptome	KYIO	37.7	0.00562642	0.87152	0.995104
Mesostigma viride NIES296	streptophyta	mesostigmatophyceae	Genome	RPFO00000000	87	0.76426	0.987905	0.999844
Mesostigma viride NIES995	streptophyta	mesostigmatophyceae	Transcriptome	SRP041392	60.4	0.322877	0.952614	0.999709
Mesotaenium braunii M2214	streptophyta	zygnematophyceae	Transcriptome	WSJO	70.6	0.00375118	0.996989	0.999997
Mougeotia sp. CCAC 0197	streptophyta	zygnematophyceae	Transcriptome	ZRMT	73	0.00430219	0.996953	0.999997
Netrium digitus M1322/1 (CCAC 0148)	streptophyta	zygnematophyceae	Transcriptome	FFGR	52.1	0.000327628	0.99308	0.999985
