# Supplementary material for: Experimental identification and in silico prediction of bacterivory in green algae
Source: ISME J. 2021 Mar 2;15(7):1987–2000. doi: 10.1038/s41396-021-00899-w (PMC8245530; doi:10.1038/s41396-021-00899-w)
Supplement: Supplementary file 3 — Supp Table 2 [file 41396_2021_899_MOESM3_ESM.xlsx]

## Sheet: Sheet1
GO ID	GO term name	UniProtID	HMM	evalue HMM to UniProt	Protein Name	GO_BP	GO_CC	GO_MF	WASH/DNaseII	Chloropicon_laureae_CCMP2175	Chloropicon_primus_CCMP1205	Crustomastix_stigmata_CCMP3273	Cymbomonas_sp._M3265	Cymbomonas_tetramitiformis_PLY262	Dolichomastix_tenuilepis_CCMP3274	Dolichomastix_tenuilepis_M1680	Mesostigma_viride_NIES296	Nephroselmis_olivacea_CCAC_0105	Nephroselmis_pyriformis_CCMP717	Pterosperma_sp._CCMP1384	Pyramimonas_amylifera_CCMP720	Pyramimonas_melkonianii_CCMP722	Pyramimonas_parkeae_CCAC_0082_M1663-1	Pyramimonas_parkeae_CCMP726	Pyramimonas_sp._CCMP2087	Pyramimonas_tychotreta_RS-11
GO:0007155	cell.adhesion	A3M3H0	gi_307106400_gb_EFN54646.1__Chlorella_sp	0.33	Adhesin Ata autotransporter (Acinetobacter trimeric autotransporter)	cell adhesion [GO:0007155]; pathogenesis [GO:0009405]	cell outer membrane [GO:0009279]; cell surface [GO:0009986]; integral component of membrane [GO:0016021]	0	0	0	1	1	1	1	1	1	1	1	1	1	1	1	1	1	1	1
GO:0007155	cell.adhesion	A6QLK4	gi_831770393_ref_XP_012752990.1__Acyto_subglobosum	1.8e-09	Transmembrane protein 8B (Protein NGX6)	cell adhesion [GO:0007155]; regulation of growth [GO:0040008]	endoplasmic reticulum [GO:0005783]; integral component of membrane [GO:0016021]; mitochondrion [GO:0005739]; nucleus [GO:0005634]; plasma membrane [GO:0005886]	0	0	1	1	0	0	0	0	0	1	0	1	0	1	0	0	0	0	0
GO:0007155	cell.adhesion	P08796	gi_831785153_ref_XP_012757698.1__Acyto_subglobosum	1.5e-60	Contact site A protein (CSA) (Cell adhesion molecule gp80) (Membrane-associated glycoprotein gp80)	aggregation involved in sorocarp development [GO:0031152]; calcium-independent cell-cell adhesion via plasma membrane cell-adhesion molecules [GO:0016338]; cell-cell adhesion [GO:0098609]; cell-cell adhesion via plasma-membrane adhesion molecules [GO:0098742]; cortical actin cytoskeleton organization [GO:0030866]; homophilic cell adhesion via plasma membrane adhesion molecules [GO:0007156]; prote…	anchored component of membrane [GO:0031225]; cell-cell contact zone [GO:0044291]; external side of plasma membrane [GO:0009897]; filopodium [GO:0030175]; plasma membrane [GO:0005886]	identical protein binding [GO:0042802]; protein binding involved in cell-cell adhesion [GO:0098632]; protein homodimerization activity [GO:0042803]	0	0	1	1	1	1	1	1	1	1	1	1	1	1	1	1	1	1
GO:0007155	cell.adhesion	P11722	gi_922864497_gb_KOO31742.1__Chrysochrom_tobin	0.0054	Fibronectin (FN) (Fragments)	acute-phase response [GO:0006953]; cell adhesion [GO:0007155]; cell migration [GO:0016477]; regulation of cell shape [GO:0008360]	extracellular matrix [GO:0031012]; proteinaceous extracellular matrix [GO:0005578]	heparin binding [GO:0008201]	0	0	0	0	0	0	0	0	0	0	0	0	0	0	0	0	0	0
GO:0007155	cell.adhesion	P11835	gi_568972370_ref_XP_006532632.1__Mus_musculus	3.7e-275	Integrin beta-2 (Cell surface adhesion glycoproteins LFA-1/CR3/p150,95 subunit beta) (Complement receptor C3 subunit beta) (CD antigen CD18)	activated T cell proliferation [GO:0050798]; amyloid-beta clearance [GO:0097242]; cell adhesion [GO:0007155]; cell-cell adhesion [GO:0098609]; cell-matrix adhesion [GO:0007160]; cellular extravasation [GO:0045123]; cellular response to low-density lipoprotein particle stimulus [GO:0071404]; heterotypic cell-cell adhesion [GO:0034113]; integrin-mediated signaling pathway [GO:0007229]; leukocyte ce…	cell surface [GO:0009986]; extracellular exosome [GO:0070062]; extracellular vesicle [GO:1903561]; integrin alphaL-beta2 complex [GO:0034687]; membrane [GO:0016020]; membrane raft [GO:0045121]; receptor complex [GO:0043235]	cell adhesion molecule binding [GO:0050839]; complement component C3b binding [GO:0001851]; heat shock protein binding [GO:0031072]; ICAM-3 receptor activity [GO:0030369]; metal ion binding [GO:0046872]; protein kinase binding [GO:0019901]	0	1	1	0	1	0	0	0	1	1	0	1	1	1	1	1	0	1
GO:0007155	cell.adhesion	P15535	AMSG_05453T0_Thec_trahens	3e-77	Beta-1,4-galactosyltransferase 1 (Beta-1,4-GalTase 1) (Beta4Gal-T1) (b4Gal-T1) (EC 2.4.1.-) (UDP-Gal:beta-GlcNAc beta-1,4-galactosyltransferase 1) (UDP-galactose:beta-N-acetylglucosamine beta-1,4-galactosyltransferase 1) [Cleaved into: Processed beta-1,4-galactosyltransferase 1] [Includes: Lactose synthase A protein (EC 2.4.1.22); N-acetyllactosamine synthase (EC 2.4.1.90) (Nal synthase); Beta-N-…	acute inflammatory response [GO:0002526]; angiogenesis involved in wound healing [GO:0060055]; binding of sperm to zona pellucida [GO:0007339]; branching morphogenesis of an epithelial tube [GO:0048754]; cell adhesion [GO:0007155]; development of secondary sexual characteristics [GO:0045136]; epithelial cell development [GO:0002064]; extracellular matrix organization [GO:0030198]; galactose metab…	basolateral plasma membrane [GO:0016323]; brush border membrane [GO:0031526]; cell surface [GO:0009986]; desmosome [GO:0030057]; external side of plasma membrane [GO:0009897]; extracellular exosome [GO:0070062]; extracellular space [GO:0005615]; filopodium [GO:0030175]; Golgi apparatus [GO:0005794]; Golgi cisterna membrane [GO:0032580]; Golgi trans cisterna [GO:0000138]; integral component of mem…	alpha-tubulin binding [GO:0043014]; beta-N-acetylglucosaminylglycopeptide beta-1,4-galactosyltransferase activity [GO:0003831]; beta-tubulin binding [GO:0048487]; cytoskeletal protein binding [GO:0008092]; galactosyltransferase activity [GO:0008378]; lactose synthase activity [GO:0004461]; manganese ion binding [GO:0030145]; N-acetyllactosamine synthase activity [GO:0003945]; protein homodimeriza…	0	0	0	1	1	1	1	1	0	1	1	1	1	1	1	1	1	1
GO:0007155	cell.adhesion	P18206	FBpp0070404_Drosophila_melanogaster	0	Vinculin (Metavinculin) (MV)	adherens junction assembly [GO:0034333]; apical junction assembly [GO:0043297]; axon extension [GO:0048675]; cell adhesion [GO:0007155]; cell-matrix adhesion [GO:0007160]; epithelial cell-cell adhesion [GO:0090136]; lamellipodium assembly [GO:0030032]; morphogenesis of an epithelium [GO:0002009]; movement of cell or subcellular component [GO:0006928]; muscle contraction [GO:0006936]; negative reg…	adherens junction [GO:0005912]; brush border [GO:0005903]; cell [GO:0005623]; cell-cell adherens junction [GO:0005913]; cell-cell junction [GO:0005911]; cell-substrate junction [GO:0030055]; costamere [GO:0043034]; cytoskeleton [GO:0005856]; cytosol [GO:0005829]; extracellular exosome [GO:0070062]; extracellular region [GO:0005576]; extracellular vesicle [GO:1903561]; fascia adherens [GO:0005916]…	actin binding [GO:0003779]; alpha-catenin binding [GO:0045294]; beta-catenin binding [GO:0008013]; cadherin binding [GO:0045296]; dystroglycan binding [GO:0002162]; structural molecule activity [GO:0005198]; ubiquitin protein ligase binding [GO:0031625]	0	1	0	0	0	0	0	0	0	0	0	0	0	0	0	0	0	0
GO:0007155	cell.adhesion	P22105	AT5G22940.1_Arabidopsis_thaliana	8.6e-60	Tenascin-X (TN-X) (Hexabrachion-like protein)	actin cytoskeleton organization [GO:0030036]; cell adhesion [GO:0007155]; collagen fibril organization [GO:0030199]; collagen metabolic process [GO:0032963]; elastic fiber assembly [GO:0048251]	extracellular exosome [GO:0070062]; extracellular matrix [GO:0031012]; extracellular space [GO:0005615]; intracellular [GO:0005622]; proteinaceous extracellular matrix [GO:0005578]	heparin binding [GO:0008201]; integrin binding [GO:0005178]	0	1	1	1	1	1	1	1	1	1	1	1	1	1	1	1	1	1
GO:0007155	cell.adhesion	P42230	gi_568967120_ref_XP_006513498.1__Mus_musculus	2.8e-257	Signal transducer and activator of transcription 5A (Mammary gland factor)	2-oxoglutarate metabolic process [GO:0006103]; allantoin metabolic process [GO:0000255]; cellular response to cytokine stimulus [GO:0071345]; cellular response to granulocyte macrophage colony-stimulating factor stimulus [GO:0097011]; cellular response to organic cyclic compound [GO:0071407]; citrate metabolic process [GO:0006101]; creatine metabolic process [GO:0006600]; creatinine metabolic pro…	cytoplasm [GO:0005737]; cytosol [GO:0005829]; nucleoplasm [GO:0005654]; nucleus [GO:0005634]	DNA binding [GO:0003677]; RNA polymerase II core promoter sequence-specific DNA binding [GO:0000979]; sequence-specific DNA binding [GO:0043565]; signal transducer activity [GO:0004871]; transcriptional activator activity, RNA polymerase II transcription regulatory region sequence-specific binding [GO:0001228]	0	1	0	1	0	0	0	0	0	0	0	0	0	0	0	0	0	0
GO:0007155	cell.adhesion	P54939	gi_121910564_gb_EAY15409.1__Trich_vaginalis	5.3e-21	Talin-1	cell adhesion [GO:0007155]; cytoskeletal anchoring at plasma membrane [GO:0007016]	cell surface [GO:0009986]; cytoskeleton [GO:0005856]; cytosol [GO:0005829]; focal adhesion [GO:0005925]; ruffle [GO:0001726]; ruffle membrane [GO:0032587]	actin filament binding [GO:0051015]; structural constituent of cytoskeleton [GO:0005200]	0	1	0	0	0	0	0	0	0	0	0	0	0	0	0	0	0	0
GO:0007155	cell.adhesion	P97812	gi_440794664_gb_ELR15821.1__Acanth.castellanii	1.1e-126	Indian hedgehog protein (IHH) (HHG-2) [Cleaved into: Indian hedgehog protein N-product; Indian hedgehog protein C-product]	bone resorption [GO:0045453]; branching involved in blood vessel morphogenesis [GO:0001569]; camera-type eye development [GO:0043010]; camera-type eye photoreceptor cell fate commitment [GO:0060220]; cartilage development [GO:0051216]; cell-cell signaling [GO:0007267]; cell differentiation [GO:0030154]; cell fate specification [GO:0001708]; cell maturation [GO:0048469]; chondrocyte differentiatio…	extracellular space [GO:0005615]; plasma membrane [GO:0005886]; proteinaceous extracellular matrix [GO:0005578]	calcium ion binding [GO:0005509]; patched binding [GO:0005113]; peptidase activity [GO:0008233]	0	1	0	1	0	1	1	1	1	1	0	1	0	0	1	1	0	0
GO:0007155	cell.adhesion	Q0V8T7	FBpp0305769_Drosophila_melanogaster	3.6e-176	Contactin-associated protein like 5-3 (Cell recognition molecule Caspr5-3) (Cell recognition molecule Caspr5c) (Contactin-associated protein-like 5c)	cell adhesion [GO:0007155]	integral component of membrane [GO:0016021]	0	0	1	0	1	1	1	0	1	0	1	1	0	0	0	1	1	0	1
GO:0007155	cell.adhesion	Q1LVF0	gi_440793534_gb_ELR14713.1__Acanth.castellanii	1.6e-06	Laminin subunit gamma-1	axon guidance [GO:0007411]; brain development [GO:0007420]; brain morphogenesis [GO:0048854]; cell adhesion [GO:0007155]; detection of light stimulus involved in visual perception [GO:0050908]; eye development [GO:0001654]; muscle organ development [GO:0007517]; notochord development [GO:0030903]; notochord morphogenesis [GO:0048570]; optokinetic behavior [GO:0007634]; retinal ganglion cell axon …	basement membrane [GO:0005604]	0	0	0	0	0	0	0	0	0	0	0	0	0	0	0	0	0	0	0
GO:0007155	cell.adhesion	Q29AK2	gi_121868159_gb_EAX79595.1__Trich_vaginalis	8.2e-31	Leishmanolysin-like peptidase (EC 3.4.24.-)	brain development [GO:0007420]; cell adhesion [GO:0007155]; cell division [GO:0051301]; centrosome duplication [GO:0051298]; chromatin remodeling [GO:0006338]; electron transport chain [GO:0022900]; germ cell migration [GO:0008354]; gonad development [GO:0008406]; imaginal disc development [GO:0007444]; lipid storage [GO:0019915]; mitotic centrosome separation [GO:0007100]; mitotic chromosome con…	cytoplasm [GO:0005737]; membrane [GO:0016020]	metal ion binding [GO:0046872]; metalloendopeptidase activity [GO:0004222]; peptidase activity [GO:0008233]	0	1	1	1	0	1	1	1	1	1	1	1	1	1	1	1	1	1
GO:0007155	cell.adhesion	Q3V0T4	gi_171846231_ref_NP_034899.2__Mus_musculus	1e-207	Integrin alpha-D (CD antigen CD11d)	activated T cell proliferation [GO:0050798]; heterotypic cell-cell adhesion [GO:0034113]; integrin-mediated signaling pathway [GO:0007229]	integrin complex [GO:0008305]	metal ion binding [GO:0046872]	0	0	0	0	0	1	0	0	0	0	0	0	0	0	0	0	0	0
GO:0007155	cell.adhesion	Q54F25	gi_440793676_gb_ELR14854.1__Acanth.castellanii	2e-118	Battenin (Protein CLN3 homolog)	aggregation involved in sorocarp development [GO:0031152]; arginine transport [GO:0015809]; cell-cell adhesion [GO:0098609]; cell-substrate adhesion [GO:0031589]; negative regulation of cell proliferation [GO:0008285]; negative regulation of protein secretion [GO:0050709]; pinocytosis [GO:0006907]; positive regulation of protein secretion [GO:0050714]; regulation of intracellular pH [GO:0051453];…	contractile vacuole [GO:0000331]; endocytic vesicle [GO:0030139]; Golgi apparatus [GO:0005794]; integral component of membrane [GO:0016021]; lysosomal membrane [GO:0005765]	0	0	0	0	0	1	1	1	1	1	1	1	0	0	1	1	1	0	1
GO:0007155	cell.adhesion	Q54I71	augustus_masked-scaffold_2294-processed-gene-0.2-mRNA-1_Cymbomonas	1.1e-56	Protein aardvark (Suppressor of amiB protein 16)	cell adhesion [GO:0007155]; cell motility [GO:0048870]; cellular protein localization [GO:0034613]; centrosome localization [GO:0051642]; culmination involved in sorocarp development [GO:0031154]; epithelial cell morphogenesis [GO:0003382]; establishment or maintenance of bipolar cell polarity [GO:0061245]; Golgi localization [GO:0051645]; multicellular organism development [GO:0007275]; positive…	adherens junction [GO:0005912]; basal cortex [GO:0045180]; cell-cell junction [GO:0005911]; centrosome [GO:0005813]; cytoplasm [GO:0005737]; nucleus [GO:0005634]	alpha-catenin binding [GO:0045294]	0	0	0	1	1	1	1	0	1	1	1	1	1	1	1	1	1	1
GO:0007155	cell.adhesion	Q54JE1	DDB0233527_DDB_G0288197_Dicty_discoideum	0	Integrin beta-like protein B	cell adhesion [GO:0007155]	integral component of membrane [GO:0016021]	0	0	0	1	1	1	1	1	1	1	1	1	1	1	1	1	1	1	1
GO:0007155	cell.adhesion	Q54MH2	gi_440794477_gb_ELR15637.1__Acanth.castellanii	9.5e-97	Probable vinculin (Ddalpha-catenin)	actin filament bundle assembly [GO:0051017]; cell adhesion [GO:0007155]; cellular protein localization [GO:0034613]; centrosome localization [GO:0051642]; culmination involved in sorocarp development [GO:0031154]; epithelial cell morphogenesis [GO:0003382]; establishment or maintenance of bipolar cell polarity [GO:0061245]; Golgi localization [GO:0051645]; mitotic cytokinesis [GO:0000281]; positi…	basal cortex [GO:0045180]; cell-cell junction [GO:0005911]; cell cortex [GO:0005938]	actin filament binding [GO:0051015]; beta-catenin binding [GO:0008013]	0	1	0	0	0	0	0	0	0	0	0	0	0	0	0	0	0	0
GO:0007155	cell.adhesion	Q555X4	jgi_Bigna1_141102_aug1.60_g15810_Big_natans	4e-81	Glycosyltransferase-like protein gnt15	calcium-independent cell-cell adhesion via plasma membrane cell-adhesion molecules [GO:0016338]; sorocarp development [GO:0030587]	integral component of membrane [GO:0016021]	0	0	0	0	1	0	1	0	0	1	1	1	0	1	1	1	1	1	1
GO:0007155	cell.adhesion	Q5EA25	GSPATP00038582001_Param_tetraurelia	0.00057	Sushi repeat-containing protein SRPX2	angiogenesis [GO:0001525]; cell-cell adhesion [GO:0098609]; cell motility [GO:0048870]; positive regulation of cell migration involved in sprouting angiogenesis [GO:0090050]; positive regulation of synapse assembly [GO:0051965]; regulation of phosphorylation [GO:0042325]	cell junction [GO:0030054]; cell surface [GO:0009986]; cytoplasm [GO:0005737]; excitatory synapse [GO:0060076]; extracellular space [GO:0005615]; microtubule cytoskeleton [GO:0015630]; synaptic membrane [GO:0097060]	hepatocyte growth factor binding [GO:0036458]; identical protein binding [GO:0042802]; receptor binding [GO:0005102]	0	0	0	0	0	1	0	0	0	0	0	0	0	0	0	0	0	0
GO:0007155	cell.adhesion	Q5PQZ7	maker-scaffold_14424-snap-gene-0.9-mRNA-1_Cymbomonas	1e-15	Blood vessel epicardial substance (BVES) (Popeye domain-containing protein 1) (Popeye protein 1)	bicellular tight junction assembly [GO:0070830]; cell-cell junction organization [GO:0045216]; epiboly [GO:0090504]; epithelial cell-cell adhesion [GO:0090136]; epithelium development [GO:0060429]; establishment of skin barrier [GO:0061436]; eye photoreceptor cell development [GO:0042462]; heart contraction [GO:0060047]; heart development [GO:0007507]; positive regulation of locomotion [GO:004001…	bicellular tight junction [GO:0005923]; caveola [GO:0005901]; integral component of membrane [GO:0016021]; lateral plasma membrane [GO:0016328]; plasma membrane [GO:0005886]; sarcolemma [GO:0042383]	cAMP binding [GO:0030552]; structural molecule activity [GO:0005198]	0	0	1	1	1	1	1	0	0	0	1	1	1	0	1	1	0	0
GO:0007155	cell.adhesion	Q5PU49	gi_440796114_gb_ELR17223.1__Acanth.castellanii	9.8e-14	Protein kinase C delta type (EC 2.7.11.13) (Tyrosine-protein kinase PRKCD) (EC 2.7.10.2) (nPKC-delta) [Cleaved into: Protein kinase C delta type regulatory subunit; Protein kinase C delta type catalytic subunit (Sphingosine-dependent protein kinase-1) (SDK1)]	apoptotic process [GO:0006915]; cell cycle [GO:0007049]; cellular response to angiotensin [GO:1904385]; defense response to bacterium [GO:0042742]; intracellular signal transduction [GO:0035556]; negative regulation of actin filament polymerization [GO:0030837]; negative regulation of filopodium assembly [GO:0051490]; negative regulation of glial cell apoptotic process [GO:0034351]; negative regu…	cytoplasm [GO:0005737]; endoplasmic reticulum [GO:0005783]; intracellular [GO:0005622]; membrane [GO:0016020]; mitochondrion [GO:0005739]; nucleus [GO:0005634]; perinuclear region of cytoplasm [GO:0048471]	ATP binding [GO:0005524]; metal ion binding [GO:0046872]; non-membrane spanning protein tyrosine kinase activity [GO:0004715]; protein kinase C activity [GO:0004697]; protein serine/threonine kinase activity [GO:0004674]	0	0	0	0	0	0	0	0	0	0	0	0	0	0	0	0	0	0
GO:0007155	cell.adhesion	Q60953	FBpp0303076_Drosophila_melanogaster	6.1e-262	Protein PML	activation of cysteine-type endopeptidase activity involved in apoptotic process [GO:0006919]; apoptotic process [GO:0006915]; branching involved in mammary gland duct morphogenesis [GO:0060444]; cell aging [GO:0007569]; cell cycle arrest [GO:0007050]; cell fate commitment [GO:0045165]; cellular response to interleukin-4 [GO:0071353]; cellular response to leukemia inhibitory factor [GO:1990830]; …	cytoplasm [GO:0005737]; cytosol [GO:0005829]; early endosome membrane [GO:0031901]; extrinsic component of endoplasmic reticulum membrane [GO:0042406]; nuclear chromosome, telomeric region [GO:0000784]; nuclear matrix [GO:0016363]; nuclear membrane [GO:0031965]; nucleolus [GO:0005730]; nucleoplasm [GO:0005654]; nucleus [GO:0005634]; PML body [GO:0016605]	cobalt ion binding [GO:0050897]; DNA binding [GO:0003677]; protein heterodimerization activity [GO:0046982]; protein homodimerization activity [GO:0042803]; SMAD binding [GO:0046332]; SUMO binding [GO:0032183]; transcription coactivator activity [GO:0003713]; ubiquitin protein ligase binding [GO:0031625]; zinc ion binding [GO:0008270]	0	1	0	0	1	1	1	1	1	1	1	1	1	1	1	1	0	0
GO:0007155	cell.adhesion	Q66HL2	gi_255760028_ref_NP_032251.2__Mus_musculus	1.2e-37	Src substrate cortactin	actin cytoskeleton reorganization [GO:0031532]; actin filament polymerization [GO:0030041]; brain development [GO:0007420]; cell motility [GO:0048870]; focal adhesion assembly [GO:0048041]; intracellular protein transport [GO:0006886]; lamellipodium organization [GO:0097581]; modification of postsynaptic actin cytoskeleton [GO:0098885]; neuron projection morphogenesis [GO:0048812]; positive regul…	cell junction [GO:0030054]; clathrin-coated pit [GO:0005905]; cortical cytoskeleton [GO:0030863]; dendritic spine [GO:0043197]; focal adhesion [GO:0005925]; lamellipodium [GO:0030027]; plasma membrane [GO:0005886]; podosome [GO:0002102]; postsynaptic actin cytoskeleton [GO:0098871]; ruffle [GO:0001726]	Arp2/3 complex binding [GO:0071933]; proline-rich region binding [GO:0070064]	0	1	0	0	0	0	0	0	0	0	0	0	0	0	0	0	0	0
GO:0007155	cell.adhesion	Q76P24	FBpp0084679_Drosophila_melanogaster	0	HD protein homolog	calcium-dependent cell-cell adhesion via plasma membrane cell adhesion molecules [GO:0016339]; cell differentiation [GO:0030154]; cell separation after cytokinesis [GO:0000920]; chemotaxis [GO:0006935]; chemotaxis to cAMP [GO:0043327]; divalent inorganic cation homeostasis [GO:0072507]; hypotonic response [GO:0006971]; protein localization to cell leading edge [GO:1902463]; regulation of aggregat…	cytoplasm [GO:0005737]; nucleus [GO:0005634]	lipid transporter activity [GO:0005319]	0	0	0	0	0	0	0	0	0	0	0	0	0	0	0	0	0	0
GO:0007155	cell.adhesion	Q80YX1	Cre02.g110000.t1.3_PACid:27575416_Chlamydomonas_reinhardtii	3.6e-10	Tenascin (TN) (Hexabrachion) (Tenascin-C) (TN-C)	bud outgrowth involved in lung branching [GO:0060447]; cell adhesion [GO:0007155]; cellular response to prostaglandin D stimulus [GO:0071799]; cellular response to retinoic acid [GO:0071300]; cellular response to vitamin D [GO:0071305]; mesenchymal-epithelial cell signaling involved in prostate gland development [GO:0060739]; negative regulation of cell adhesion [GO:0007162]; neuromuscular juncti…	basement membrane [GO:0005604]; extracellular matrix [GO:0031012]; extracellular region [GO:0005576]; extracellular space [GO:0005615]; focal adhesion [GO:0005925]; interstitial matrix [GO:0005614]; membrane [GO:0016020]	fibronectin binding [GO:0001968]; syndecan binding [GO:0045545]	0	1	1	1	1	1	1	1	1	1	1	1	1	1	1	1	1	1
GO:0007155	cell.adhesion	Q86AV9	BDET_02691_Batrachochytrium_dendrobatidis	1.1e-207	Phosphatidylinositol-glycan-specific phospholipase D (PI-G PLD) (EC 3.1.4.50) (Glycosyl-phosphatidylinositol-specific phospholipase D) (GPI-PLD) (GPI-specific phospholipase D) (Phospholipase G)	cell adhesion [GO:0007155]; GPI anchor release [GO:0006507]	extracellular region [GO:0005576]; integrin complex [GO:0008305]	glycosylphosphatidylinositol phospholipase D activity [GO:0004621]; phospholipase D activity [GO:0004630]	0	0	0	0	0	1	1	0	0	0	0	0	0	0	0	0	0	0
GO:0007155	cell.adhesion	Q86IV5	gi_440789667_gb_ELR10971.1__Acanth.castellanii	3.8e-90	Countin-1	actin filament polymerization [GO:0030041]; cell motility [GO:0048870]; glucose homeostasis [GO:0042593]; multicellular organism development [GO:0007275]; negative regulation of aggregate size involved in sorocarp development [GO:0031158]; negative regulation of cell adhesion [GO:0007162]; negative regulation of cGMP biosynthetic process [GO:0030827]; regulation of glucose-6-phosphatase activity …	extracellular region [GO:0005576]	signal transducer activity [GO:0004871]	0	0	1	1	0	0	1	1	0	0	1	0	0	0	0	0	0	0
GO:0007155	cell.adhesion	Q8CIS0	gi_568971948_ref_XP_006532429.1__Mus_musculus	0	Caspase recruitment domain-containing protein 11	B cell differentiation [GO:0030183]; B cell proliferation [GO:0042100]; Fc-epsilon receptor signaling pathway [GO:0038095]; homeostasis of number of cells [GO:0048872]; immunoglobulin production [GO:0002377]; interleukin-2 secretion [GO:0070970]; lymphocyte activation [GO:0046649]; positive regulation of B cell proliferation [GO:0030890]; positive regulation of cytokine production [GO:0001819]; p…	cytoplasm [GO:0005737]; extracellular exosome [GO:0070062]; immunological synapse [GO:0001772]; membrane raft [GO:0045121]; plasma membrane [GO:0005886]; T cell receptor complex [GO:0042101]	CARD domain binding [GO:0050700]	0	0	0	0	0	0	0	0	0	0	0	0	0	0	0	0	0	0
GO:0007155	cell.adhesion	Q8I7T3	DDB0191090_DDB_G0288511_Dicty_discoideum	0	Substrate-adhesion molecule	actin filament organization [GO:0007015]; cell morphogenesis [GO:0000902]; cell-substrate adhesion [GO:0031589]; mitotic cytokinesis [GO:0000281]; phagocytosis [GO:0006909]; protein localization to cell surface [GO:0034394]; protein stabilization [GO:0050821]	actin cytoskeleton [GO:0015629]; cell cortex [GO:0005938]; integral component of plasma membrane [GO:0005887]	0	0	0	1	1	1	1	1	1	1	1	1	1	1	1	1	1	0	1
GO:0007155	cell.adhesion	Q8TDM6	DDB0348115_DDB_G0280153_Dicty_discoideum	1.9e-11	Disks large homolog 5 (Discs large protein P-dlg) (Placenta and prostate DLG)	apical protein localization [GO:0045176]; cell-cell adhesion [GO:0098609]; epithelial to mesenchymal transition [GO:0001837]; epithelial tube branching involved in lung morphogenesis [GO:0060441]; establishment or maintenance of epithelial cell apical/basal polarity [GO:0045197]; intracellular signal transduction [GO:0035556]; maintenance of cell polarity [GO:0030011]; metanephric collecting duct…	cell-cell adherens junction [GO:0005913]; cell junction [GO:0030054]; ciliary basal body [GO:0036064]; cytoplasm [GO:0005737]; plasma membrane [GO:0005886]; postsynaptic density [GO:0014069]; postsynaptic membrane [GO:0045211]	beta-catenin binding [GO:0008013]; cytoskeletal protein binding [GO:0008092]; receptor signaling complex scaffold activity [GO:0030159]	0	0	0	0	0	0	0	0	0	0	0	0	0	0	0	0	0	0
GO:0007155	cell.adhesion	Q8VCC9	jgi_Bigna1_141591_aug1.63_g16299_Big_natans	3.9e-236	Spondin-1 (F-spondin)	cell adhesion [GO:0007155]	extracellular space [GO:0005615]; proteinaceous extracellular matrix [GO:0005578]	metal ion binding [GO:0046872]	0	1	1	1	0	1	1	1	1	1	1	1	0	1	1	1	1	1
GO:0007155	cell.adhesion	Q99M71	DDB0305698_DDB_G0286953_Dicty_discoideum	1.7e-05	Mammalian ependymin-related protein 1 (MERP-1)	cell-matrix adhesion [GO:0007160]	extracellular exosome [GO:0070062]; extracellular space [GO:0005615]; lysosome [GO:0005764]	calcium ion binding [GO:0005509]	0	0	0	0	0	0	1	0	0	0	0	0	1	0	0	0	0	0
GO:0007155	cell.adhesion	Q9EPC1	gi_244790018_ref_NP_001155972.1__Mus_musculus	2.3e-142	Alpha-parvin (Actopaxin)	actin cytoskeleton reorganization [GO:0031532]; actin-mediated cell contraction [GO:0070252]; cell adhesion [GO:0007155]; cilium assembly [GO:0060271]; establishment or maintenance of cell polarity [GO:0007163]; heterotypic cell-cell adhesion [GO:0034113]; outflow tract septum morphogenesis [GO:0003148]; regulation of cell shape [GO:0008360]; smooth muscle cell chemotaxis [GO:0071670]; sprouting …	actin cytoskeleton [GO:0015629]; cytoplasm [GO:0005737]; cytosol [GO:0005829]; focal adhesion [GO:0005925]; lamellipodium [GO:0030027]; nucleus [GO:0005634]; plasma membrane [GO:0005886]; Z disc [GO:0030018]	actin binding [GO:0003779]; cadherin binding [GO:0045296]	0	1	0	0	0	1	0	0	1	0	0	0	0	0	0	0	0	0
GO:0007155	cell.adhesion	Q9EQF4	gi_922867792_gb_KOO34349.1__Chrysochrom_tobin	2.1e-119	Sperm-egg fusion protein Juno (Folate receptor 4) (Folate receptor delta) (FR-delta) (Folate-binding protein 3) (IZUMO1 receptor protein JUNO)	cell adhesion [GO:0007155]; fusion of sperm to egg plasma membrane [GO:0007342]; single fertilization [GO:0007338]; sperm-egg recognition [GO:0035036]	anchored component of membrane [GO:0031225]; membrane [GO:0016020]; plasma membrane [GO:0005886]	receptor activity [GO:0004872]	0	0	1	1	1	0	1	1	0	0	1	1	1	1	1	1	1	1
GO:0007155	cell.adhesion	Q9ES28	gi_568953414_ref_XP_006508905.1__Mus_musculus	1.3e-198	Rho guanine nucleotide exchange factor 7 (Beta-Pix) (PAK-interacting exchange factor beta) (p85SPR)	focal adhesion assembly [GO:0048041]; Golgi organization [GO:0007030]; hematopoietic progenitor cell differentiation [GO:0002244]; intracellular signal transduction [GO:0035556]; lamellipodium assembly [GO:0030032]; nervous system development [GO:0007399]; positive regulation of apoptotic process [GO:0043065]; positive regulation of fibroblast migration [GO:0010763]; positive regulation of growth…	cell cortex [GO:0005938]; cytosol [GO:0005829]; focal adhesion [GO:0005925]; lamellipodium [GO:0030027]; neuronal cell body [GO:0043025]; neuron projection [GO:0043005]; plasma membrane [GO:0005886]; protein complex [GO:0043234]; ruffle [GO:0001726]; storage vacuole [GO:0000322]	guanyl-nucleotide exchange factor activity [GO:0005085]; protein kinase binding [GO:0019901]; Rho guanyl-nucleotide exchange factor activity [GO:0005089]	0	1	0	0	0	0	0	0	0	0	0	0	0	0	0	0	0	0
GO:0007155	cell.adhesion	Q9JI19	gi_831783123_ref_XP_012756907.1__Acyto_subglobosum	1.9e-132	Acidic fibroblast growth factor intracellular-binding protein (aFGF intracellular-binding protein) (FGF-1 intracellular-binding protein)	platelet aggregation [GO:0070527]	endomembrane system [GO:0012505]; extracellular exosome [GO:0070062]; membrane [GO:0016020]; nuclear speck [GO:0016607]; nucleus [GO:0005634]	fibroblast growth factor binding [GO:0017134]	0	0	0	0	0	0	0	0	0	0	0	0	0	0	0	0	0	0
GO:0007155	cell.adhesion	Q9V4A7	GSPATP00004046001_Param_tetraurelia	1.3e-08	Plexin-B	axon guidance [GO:0007411]; dendrite self-avoidance [GO:0070593]; motor neuron axon guidance [GO:0008045]; negative regulation of cell adhesion [GO:0007162]; negative regulation of Rac protein signal transduction [GO:0035021]; olfactory bulb axon guidance [GO:0071678]; positive regulation of axonogenesis [GO:0050772]; positive regulation of Rho protein signal transduction [GO:0035025]; regulation…	dendrite [GO:0030425]; integral component of membrane [GO:0016021]; plasma membrane [GO:0005886]	semaphorin receptor activity [GO:0017154]	0	0	0	0	0	0	1	0	0	0	0	1	0	0	0	0	1	1
GO:0007155	cell.adhesion	Q9VH19	TTHERM_00127210_Tetrah_thermophila	2.1e-100	Leishmanolysin-like peptidase (EC 3.4.24.-) (Invadolysin)	brain development [GO:0007420]; cell adhesion [GO:0007155]; cell division [GO:0051301]; centrosome duplication [GO:0051298]; chromatin remodeling [GO:0006338]; electron transport chain [GO:0022900]; germ cell migration [GO:0008354]; gonad development [GO:0008406]; imaginal disc development [GO:0007444]; lipid storage [GO:0019915]; mitotic centrosome separation [GO:0007100]; mitotic chromosome con…	cell leading edge [GO:0031252]; cytoplasm [GO:0005737]; membrane [GO:0016020]	metal ion binding [GO:0046872]; metalloendopeptidase activity [GO:0004222]; peptidase activity [GO:0008233]	0	1	1	1	1	1	1	1	1	1	1	1	1	1	1	1	1	1
GO:0007601	visual.perception	A3RLD8	maker-scaffold_7395-snap-gene-0.7-mRNA-1_Cymbomonas	0.0024	Gamma-crystallin C (Gamma-C-crystallin)	visual perception [GO:0007601]	cytoplasm [GO:0005737]; nucleus [GO:0005634]	structural constituent of eye lens [GO:0005212]	0	0	0	0	0	1	0	0	0	0	0	0	0	0	0	0	0	0
GO:0007601	visual.perception	O55057	gi_6679245_ref_NP_032827.1__Mus_musculus	3.6e-69	Retinal rod rhodopsin-sensitive cGMP 3',5'-cyclic phosphodiesterase subunit delta (GMP-PDE delta)	phototransduction [GO:0007602]; visual perception [GO:0007601]	cell projection [GO:0042995]; cytoplasmic vesicle [GO:0031410]; cytoplasmic vesicle membrane [GO:0030659]; cytoskeleton [GO:0005856]; cytosol [GO:0005829]	3',5'-cyclic-GMP phosphodiesterase activity [GO:0047555]; GTPase inhibitor activity [GO:0005095]; Rab GTPase binding [GO:0017137]	0	0	1	1	1	1	1	1	1	1	1	1	1	1	1	1	1	1
GO:0007601	visual.perception	O75445	gi_922869213_gb_KOO35400.1__Chrysochrom_tobin	5.1e-07	Usherin (Usher syndrome type IIa protein) (Usher syndrome type-2A protein)	establishment of protein localization [GO:0045184]; hair cell differentiation [GO:0035315]; inner ear receptor cell differentiation [GO:0060113]; maintenance of animal organ identity [GO:0048496]; photoreceptor cell maintenance [GO:0045494]; response to stimulus [GO:0050896]; sensory perception of light stimulus [GO:0050953]; sensory perception of sound [GO:0007605]; visual perception [GO:0007601]	apical plasma membrane [GO:0016324]; basement membrane [GO:0005604]; ciliary basal body [GO:0036064]; cytoplasm [GO:0005737]; integral component of membrane [GO:0016021]; periciliary membrane compartment [GO:1990075]; photoreceptor connecting cilium [GO:0032391]; photoreceptor inner segment [GO:0001917]; stereocilia ankle link complex [GO:0002142]; stereocilium bundle [GO:0032421]; stereocilium m…	collagen binding [GO:0005518]; myosin binding [GO:0017022]; protein homodimerization activity [GO:0042803]	0	1	1	1	1	1	1	1	1	1	1	1	1	1	1	1	1	1
GO:0007601	visual.perception	O88870	maker-scaffold_11845-snap-gene-0.4-mRNA-1_Cymbomonas	2.1e-200	Bestrophin-1 (Vitelliform macular dystrophy protein 2 homolog)	chloride transport [GO:0006821]; detection of light stimulus involved in visual perception [GO:0050908]; regulation of calcium ion transport [GO:0051924]; transepithelial chloride transport [GO:0030321]	basolateral plasma membrane [GO:0016323]; chloride channel complex [GO:0034707]	chloride channel activity [GO:0005254]; identical protein binding [GO:0042802]	0	1	1	1	0	1	1	1	1	1	1	1	1	1	1	1	1	1
GO:0007601	visual.perception	P23792	jgi_Neosp1_253342_CE253341_1947_Neocallimastix_californiae	9.6e-11	Protein disconnected	antennal development [GO:0007469]; brain development [GO:0007420]; circadian rhythm [GO:0007623]; eclosion rhythm [GO:0008062]; leg disc proximal/distal pattern formation [GO:0007479]; locomotor rhythm [GO:0045475]; photoreceptor cell maintenance [GO:0045494]; positive regulation of transcription, DNA-templated [GO:0045893]; positive regulation of transcription from RNA polymerase II promoter [GO…	nucleus [GO:0005634]	DNA binding [GO:0003677]; enhancer sequence-specific DNA binding [GO:0001158]; metal ion binding [GO:0046872]	0	0	0	0	0	1	0	0	1	0	0	0	0	0	0	1	0	0
GO:0007601	visual.perception	P34057	gi_922859874_gb_KOO27834.1__Chrysochrom_tobin	1.1e-07	Recoverin (23 kDa photoreceptor cell-specific protein) (Cancer-associated retinopathy protein) (Protein CAR)	phototransduction [GO:0007602]; regulation of calcium ion transport [GO:0051924]; visual perception [GO:0007601]	dendrite [GO:0030425]	calcium ion binding [GO:0005509]	0	0	0	1	1	1	1	1	1	1	1	1	1	1	1	1	1	1
GO:0007601	visual.perception	P42519	gi_922853154_gb_KOO21790.1__Chrysochrom_tobin	3.3e-35	Protein Star	behavioral response to ethanol [GO:0048149]; branched duct epithelial cell fate determination, open tracheal system [GO:0046845]; compound eye photoreceptor cell differentiation [GO:0001751]; compound eye retinal cell programmed cell death [GO:0046667]; determination of genital disc primordium [GO:0035225]; epidermal growth factor receptor ligand maturation [GO:0038004]; epidermal growth factor r…	endoplasmic reticulum [GO:0005783]; endoplasmic reticulum membrane [GO:0005789]; Golgi apparatus [GO:0005794]; Golgi membrane [GO:0000139]; integral component of membrane [GO:0016021]; membrane [GO:0016020]; perinuclear endoplasmic reticulum [GO:0097038]; plasma membrane [GO:0005886]	0	0	1	0	1	1	1	1	1	1	1	1	1	1	1	1	1	1	1
GO:0007601	visual.perception	Q1LVF0	gi_440793534_gb_ELR14713.1__Acanth.castellanii	1.6e-06	Laminin subunit gamma-1	axon guidance [GO:0007411]; brain development [GO:0007420]; brain morphogenesis [GO:0048854]; cell adhesion [GO:0007155]; detection of light stimulus involved in visual perception [GO:0050908]; eye development [GO:0001654]; muscle organ development [GO:0007517]; notochord development [GO:0030903]; notochord morphogenesis [GO:0048570]; optokinetic behavior [GO:0007634]; retinal ganglion cell axon …	basement membrane [GO:0005604]	0	0	0	0	0	0	0	0	0	0	0	0	0	0	0	0	0	0	0
GO:0007601	visual.perception	Q3SYR2	gi_922855608_gb_KOO24042.1__Chrysochrom_tobin	1.1e-78	Protein unc-119 homolog A	endocytosis [GO:0006897]; lipoprotein transport [GO:0042953]; mitotic cytokinesis [GO:0000281]; negative regulation of caveolin-mediated endocytosis [GO:2001287]; negative regulation of clathrin-dependent endocytosis [GO:1900186]; neuron differentiation [GO:0030182]; positive regulation of protein tyrosine kinase activity [GO:0061098]; response to stimulus [GO:0050896]; visual perception [GO:0007…	centrosome [GO:0005813]; cytoplasm [GO:0005737]; intercellular bridge [GO:0045171]; intracellular [GO:0005622]; spindle midzone [GO:0051233]; spindle pole [GO:0000922]	lipid binding [GO:0008289]	0	0	1	1	1	1	1	1	1	1	1	1	1	1	1	1	1	1
GO:0007601	visual.perception	Q3ZC48	EHI_081700_Ent_hist	9.4e-10	DNA damage-regulated autophagy modulator protein 2 (Transmembrane protein 77)	apoptotic process [GO:0006915]; autophagy [GO:0006914]; photoreceptor cell maintenance [GO:0045494]; regulation of autophagy [GO:0010506]; visual perception [GO:0007601]	apical plasma membrane [GO:0016324]; Golgi apparatus [GO:0005794]; integral component of membrane [GO:0016021]; lysosomal membrane [GO:0005765]; lysosome [GO:0005764]; photoreceptor inner segment [GO:0001917]	0	0	1	1	1	0	0	1	1	0	0	0	0	1	0	1	0	0	1
GO:0007601	visual.perception	Q8NFJ9	TTHERM_01084190_Tetrah_thermophila	4.5e-217	Bardet-Biedl syndrome 1 protein (BBS2-like protein 2)	cilium assembly [GO:0060271]; Golgi to plasma membrane protein transport [GO:0043001]; non-motile cilium assembly [GO:1905515]; photoreceptor cell maintenance [GO:0045494]; protein localization to cilium [GO:0061512]; response to stimulus [GO:0050896]; retina homeostasis [GO:0001895]; sensory perception of smell [GO:0007608]; visual perception [GO:0007601]	axoneme [GO:0005930]; BBSome [GO:0034464]; centrosome [GO:0005813]; ciliary basal body [GO:0036064]; ciliary membrane [GO:0060170]; cytosol [GO:0005829]	patched binding [GO:0005113]; RNA polymerase II repressing transcription factor binding [GO:0001103]; smoothened binding [GO:0005119]	0	1	1	1	1	1	1	1	1	1	1	1	1	1	1	1	1	1
GO:0007601	visual.perception	Q9CR48	FBpp0070359_Drosophila_melanogaster	1.8e-108	DNA damage-regulated autophagy modulator protein 2 (Transmembrane protein 77)	apoptotic process [GO:0006915]; autophagy [GO:0006914]; photoreceptor cell maintenance [GO:0045494]; regulation of autophagy [GO:0010506]; visual perception [GO:0007601]	apical plasma membrane [GO:0016324]; cytoplasm [GO:0005737]; Golgi apparatus [GO:0005794]; integral component of membrane [GO:0016021]; intracellular membrane-bounded organelle [GO:0043231]; lysosomal membrane [GO:0005765]; lysosome [GO:0005764]; photoreceptor inner segment [GO:0001917]	0	0	0	0	1	0	0	1	1	0	0	0	0	0	0	0	0	0	0
GO:0007601	visual.perception	Q9CWF6	Vocar.0002s0661.1.p_Volvox_carteri	1.5e-277	Bardet-Biedl syndrome 2 protein homolog	adult behavior [GO:0030534]; artery smooth muscle contraction [GO:0014824]; brain morphogenesis [GO:0048854]; cartilage development [GO:0051216]; cerebral cortex development [GO:0021987]; cilium assembly [GO:0060271]; fat cell differentiation [GO:0045444]; Golgi to plasma membrane protein transport [GO:0043001]; hippocampus development [GO:0021766]; leptin-mediated signaling pathway [GO:0033210];…	BBSome [GO:0034464]; ciliary basal body [GO:0036064]; ciliary membrane [GO:0060170]; cytoplasm [GO:0005737]; membrane [GO:0016020]; microvillus [GO:0005902]; motile cilium [GO:0031514]; stereocilium [GO:0032420]	RNA polymerase II repressing transcription factor binding [GO:0001103]	0	0	1	1	1	1	1	1	1	1	1	1	1	1	1	1	1	1
GO:0007601	visual.perception	Q9GRW7	snap_masked-scaffold_7476-processed-gene-0.1-mRNA-1_Cymbomonas	8.4e-10	Protein no-on-transient A	response to stimulus [GO:0050896]; visual perception [GO:0007601]	0	RNA binding [GO:0003723]	0	0	0	0	0	1	0	0	0	0	1	0	0	0	0	0	0	0
GO:0007601	visual.perception	Q9VHN9	gi_440801476_gb_ELR22494.1__Acanth.castellanii	4.4e-43	Hermansky-Pudlak syndrome 5 protein homolog (Protein pink) (dHPS5)	compound eye pigmentation [GO:0048072]; eye pigment biosynthetic process [GO:0006726]; negative regulation of gene silencing by RNA [GO:0060967]; ommochrome biosynthetic process [GO:0006727]; protein targeting to lysosome [GO:0006622]; response to stimulus [GO:0050896]; visual perception [GO:0007601]	BLOC-2 complex [GO:0031084]; cytoplasm [GO:0005737]	pigment binding [GO:0031409]	0	1	1	0	1	1	1	1	0	0	0	0	1	1	1	1	0	1
GO:0046058	cAMP.metabolic.process	O35245	Bradi2g52586.1.p_Brachypodium_distachyon	2.3e-172	Polycystin-2 (Polycystic kidney disease 2 protein homolog) (Transient receptor potential cation channel subfamily P member 2)	aorta development [GO:0035904]; branching involved in ureteric bud morphogenesis [GO:0001658]; calcium ion transmembrane transport [GO:0070588]; calcium ion transport [GO:0006816]; cell cycle arrest [GO:0007050]; cellular calcium ion homeostasis [GO:0006874]; cellular response to calcium ion [GO:0071277]; cellular response to cAMP [GO:0071320]; cellular response to fluid shear stress [GO:0071498]…	basal cortex [GO:0045180]; basal plasma membrane [GO:0009925]; ciliary basal body [GO:0036064]; ciliary membrane [GO:0060170]; cilium [GO:0005929]; cytoplasm [GO:0005737]; cytoplasmic vesicle membrane [GO:0030659]; endoplasmic reticulum [GO:0005783]; endoplasmic reticulum membrane [GO:0005789]; extracellular exosome [GO:0070062]; filamentous actin [GO:0031941]; integral component of cytoplasmic s…	actinin binding [GO:0042805]; ATPase binding [GO:0051117]; calcium channel activity [GO:0005262]; calcium-induced calcium release activity [GO:0048763]; calcium ion binding [GO:0005509]; channel activity [GO:0015267]; cytoskeletal protein binding [GO:0008092]; HLH domain binding [GO:0043398]; identical protein binding [GO:0042802]; ion channel binding [GO:0044325]; muscle alpha-actinin binding [G…	0	0	1	1	1	1	1	1	1	1	1	1	1	1	1	1	1	1
GO:0046058	cAMP.metabolic.process	O77203	AMSG_07616T0_Thec_trahens	0	Protein pianissimo A (Developmental gene 1117 protein) (Protein pianissimo) (Target of rapamycin complex 2 subunit piaA) (TORC2 subunit piaA)	actin cytoskeleton reorganization [GO:0031532]; activation of adenylate cyclase activity [GO:0007190]; activation of protein kinase B activity [GO:0032148]; aggregation involved in sorocarp development [GO:0031152]; chemotaxis [GO:0006935]; chemotaxis to cAMP [GO:0043327]; establishment of cell polarity [GO:0030010]; establishment or maintenance of actin cytoskeleton polarity [GO:0030950]; mitoti…	cytoplasm [GO:0005737]; cytosol [GO:0005829]; TORC2 complex [GO:0031932]	enzyme activator activity [GO:0008047]; guanyl-nucleotide exchange factor activity [GO:0005085]	0	1	1	1	0	1	1	1	0	0	0	1	0	0	0	0	0	0
GO:0046058	cAMP.metabolic.process	P59722	FBpp0306391_Drosophila_melanogaster	2.5e-34	Egl nine homolog 1 (EC 1.14.11.29) (Hypoxia-inducible factor prolyl hydroxylase 2) (HIF-PH2) (HIF-prolyl hydroxylase 2) (HPH-2) (Prolyl hydroxylase domain-containing protein 2) (PHD2) (Fragment)	negative regulation of CAMKK-AMPK signaling cascade [GO:1905290]; negative regulation of cAMP catabolic process [GO:0030821]; negative regulation of cyclic-nucleotide phosphodiesterase activity [GO:0051344]; negative regulation of sequence-specific DNA binding transcription factor activity [GO:0043433]; positive regulation of apoptotic process [GO:0043065]; positive regulation of neuron death [GO…	cytosol [GO:0005829]; nucleus [GO:0005634]	enzyme binding [GO:0019899]; iron ion binding [GO:0005506]; L-ascorbic acid binding [GO:0031418]; peptidyl-proline dioxygenase activity [GO:0031543]	0	1	0	1	1	1	1	1	1	1	1	1	1	1	1	1	1	1
GO:0046058	cAMP.metabolic.process	Q01063	gi_831773627_ref_XP_012753966.1__Acyto_subglobosum	1.7e-109	cAMP-specific 3',5'-cyclic phosphodiesterase 4D (EC 3.1.4.53) (DPDE3)	aging [GO:0007568]; cAMP catabolic process [GO:0006198]; cellular response to epinephrine stimulus [GO:0071872]; cellular response to lipopolysaccharide [GO:0071222]; establishment of endothelial barrier [GO:0061028]; leukocyte migration [GO:0050900]; multicellular organism growth [GO:0035264]; negative regulation of heart contraction [GO:0045822]; negative regulation of peptidyl-serine phosphory…	apical plasma membrane [GO:0016324]; calcium channel complex [GO:0034704]; centrosome [GO:0005813]; cytosol [GO:0005829]; nuclear membrane [GO:0031965]	3',5'-cyclic-AMP phosphodiesterase activity [GO:0004115]; ATPase binding [GO:0051117]; cAMP binding [GO:0030552]; drug binding [GO:0008144]; ion channel binding [GO:0044325]; metal ion binding [GO:0046872]; scaffold protein binding [GO:0097110]	0	1	1	1	1	1	1	1	1	1	1	1	1	1	1	1	1	1
GO:0046058	cAMP.metabolic.process	Q55F68	gi_440799042_gb_ELR20103.1__Acanth.castellanii	2.1e-91	Adenylate cyclase, terminal-differentiation specific (EC 4.6.1.1) (ACB) (ATP pyrophosphate-lyase) (Adenylyl cyclase)	cAMP biosynthetic process [GO:0006171]; cytokinin-activated signaling pathway [GO:0009736]; phosphorelay signal transduction system [GO:0000160]; phosphorylation [GO:0016310]; regulation of gene expression [GO:0010468]; response to caffeine [GO:0031000]; sorocarp development [GO:0030587]; sorocarp morphogenesis [GO:0031288]; sorocarp spore cell differentiation [GO:0044671]; sporulation resulting …	endoplasmic reticulum [GO:0005783]; integral component of membrane [GO:0016021]; nuclear envelope [GO:0005635]	adenylate cyclase activity [GO:0004016]; ATP binding [GO:0005524]; metal ion binding [GO:0046872]; transferase activity, transferring phosphorus-containing groups [GO:0016772]	0	1	1	1	1	1	1	1	1	1	1	1	1	1	1	1	1	1
GO:0046058	cAMP.metabolic.process	Q6NNF2	gi_955177777_emb_CUF87250.1__Bodo_saltans	6e-05	High affinity cAMP-specific and IBMX-insensitive 3',5'-cyclic phosphodiesterase 8 (EC 3.1.4.53) (Phosphodiesterase 8)	cAMP catabolic process [GO:0006198]; cAMP metabolic process [GO:0046058]; mesoderm development [GO:0007498]; negative regulation of hydrogen peroxide-induced cell death [GO:1903206]; positive regulation of ERK1 and ERK2 cascade [GO:0070374]; signal transduction [GO:0007165]	0	3',5'-cyclic-AMP phosphodiesterase activity [GO:0004115]; metal ion binding [GO:0046872]	0	0	0	1	1	1	1	1	1	1	0	1	0	1	1	1	1	1
GO:0046058	cAMP.metabolic.process	Q7Z494	gi_955171706_emb_CUG86143.1__Bodo_saltans	1.4e-26	Nephrocystin-3	atrial septum development [GO:0003283]; cilium assembly [GO:0060271]; convergent extension involved in gastrulation [GO:0060027]; determination of intestine left/right asymmetry [GO:0071908]; determination of left/right symmetry [GO:0007368]; determination of liver left/right asymmetry [GO:0071910]; determination of pancreatic left/right asymmetry [GO:0035469]; determination of stomach left/right…	cilium [GO:0005929]; cytosol [GO:0005829]	0	0	1	1	1	1	1	1	1	1	1	1	1	1	1	1	1	1	1
GO:0046058	cAMP.metabolic.process	Q8C0T9	gi_922862216_gb_KOO29862.1__Chrysochrom_tobin	3.5e-114	Adenylate cyclase type 10 (EC 4.6.1.1) (Germ cell soluble adenylyl cyclase) (sAC) (Testicular soluble adenylyl cyclase)	cAMP biosynthetic process [GO:0006171]; cellular response to inorganic substance [GO:0071241]; epithelial cilium movement [GO:0003351]; intracellular signal transduction [GO:0035556]; positive regulation of apoptotic process [GO:0043065]; spermatogenesis [GO:0007283]	apical part of cell [GO:0045177]; axon [GO:0030424]; basal part of cell [GO:0045178]; cytoplasm [GO:0005737]; cytosol [GO:0005829]; dendrite [GO:0030425]; growth cone [GO:0030426]; membrane [GO:0016020]; microtubule cytoskeleton [GO:0015630]; mitochondrion [GO:0005739]; motile cilium [GO:0031514]; neuronal cell body [GO:0043025]; nucleus [GO:0005634]; perinuclear region of cytoplasm [GO:0048471];…	adenylate cyclase activity [GO:0004016]; ATPase binding [GO:0051117]; ATP binding [GO:0005524]; bicarbonate binding [GO:0071890]; magnesium ion binding [GO:0000287]; manganese ion binding [GO:0030145]	0	1	1	1	1	1	1	1	1	1	1	1	1	1	1	1	1	1
GO:0046058	cAMP.metabolic.process	Q8VID6	BDET_06828_Batrachochytrium_dendrobatidis	3.2e-42	Dual 3',5'-cyclic-AMP and -GMP phosphodiesterase 11A (EC 3.1.4.35) (EC 3.1.4.53) (cAMP and cGMP phosphodiesterase 11A)	cAMP catabolic process [GO:0006198]; cGMP catabolic process [GO:0046069]; signal transduction [GO:0007165]	cytosol [GO:0005829]; perikaryon [GO:0043204]	3',5'-cyclic-GMP phosphodiesterase activity [GO:0047555]; cAMP binding [GO:0030552]; cGMP binding [GO:0030553]; cGMP-stimulated cyclic-nucleotide phosphodiesterase activity [GO:0004118]; cyclic-nucleotide phosphodiesterase activity [GO:0004112]; metal ion binding [GO:0046872]	0	1	1	1	1	1	1	1	1	1	1	1	1	1	1	1	1	1
GO:0046058	cAMP.metabolic.process	Q9HCR9	TTHERM_00326690_Tetrah_thermophila	1.2e-76	Dual 3',5'-cyclic-AMP and -GMP phosphodiesterase 11A (EC 3.1.4.35) (EC 3.1.4.53) (cAMP and cGMP phosphodiesterase 11A)	metabolic process [GO:0008152]; signal transduction [GO:0007165]	cytosol [GO:0005829]	3',5'-cyclic-AMP phosphodiesterase activity [GO:0004115]; 3',5'-cyclic-GMP phosphodiesterase activity [GO:0047555]; 3',5'-cyclic-nucleotide phosphodiesterase activity [GO:0004114]; cGMP binding [GO:0030553]; cGMP-stimulated cyclic-nucleotide phosphodiesterase activity [GO:0004118]; cyclic-nucleotide phosphodiesterase activity [GO:0004112]; metal ion binding [GO:0046872]	0	0	1	1	1	1	1	1	1	1	1	1	1	1	1	1	1	1
GO:0046058	cAMP.metabolic.process	Q9Y0C9	gi_440800146_gb_ELR21189.1__Acanth.castellanii	1.7e-43	Ras-interacting protein RIP3 (Ras-interacting protein A)	activation of adenylate cyclase activity [GO:0007190]; activation of protein kinase B activity [GO:0032148]; aggregation involved in sorocarp development [GO:0031152]; chemotaxis to cAMP [GO:0043327]; establishment or maintenance of actin cytoskeleton polarity [GO:0030950]; negative regulation of phagocytosis [GO:0050765]; positive regulation of guanylate cyclase activity [GO:0031284]; positive r…	cytoplasm [GO:0005737]; plasma membrane [GO:0005886]; TORC2 complex [GO:0031932]	phosphatidylinositol-4,5-bisphosphate binding [GO:0005546]; Ras GTPase binding [GO:0017016]; signal transducer activity, downstream of receptor [GO:0005057]	0	0	1	0	0	1	1	1	0	0	0	0	0	0	0	0	0	0
GO:0046058	cAMP.metabolic.process	Q9Z286	jgi_Neosp1_663933_estExt_fgenesh1_pg.C_80050_Neocallimastix_californiae	2.4e-38	Adenylate cyclase type 10 (EC 4.6.1.1) (Germ cell soluble adenylyl cyclase) (sAC) (Testicular soluble adenylyl cyclase)	cAMP biosynthetic process [GO:0006171]; cellular response to inorganic substance [GO:0071241]; epithelial cilium movement [GO:0003351]; intracellular signal transduction [GO:0035556]; positive regulation of apoptotic process [GO:0043065]; spermatogenesis [GO:0007283]	apical part of cell [GO:0045177]; axon [GO:0030424]; basal part of cell [GO:0045178]; cytoplasm [GO:0005737]; cytosol [GO:0005829]; dendrite [GO:0030425]; growth cone [GO:0030426]; microtubule cytoskeleton [GO:0015630]; mitochondrion [GO:0005739]; motile cilium [GO:0031514]; neuronal cell body [GO:0043025]; nucleus [GO:0005634]; perinuclear region of cytoplasm [GO:0048471]; plasma membrane [GO:00…	adenylate cyclase activity [GO:0004016]; ATPase binding [GO:0051117]; ATP binding [GO:0005524]; bicarbonate binding [GO:0071890]; magnesium ion binding [GO:0000287]; manganese ion binding [GO:0030145]	0	1	1	1	1	1	1	1	1	1	1	1	1	1	1	1	1	1
GO:0061462	protein.localization.to.lysosome	O35114	gi_307110943_gb_EFN59178.1__Chlorella_sp	3.9e-38	Lysosome membrane protein 2 (85 kDa lysosomal membrane sialoglycoprotein) (LGP85) (Lysosome membrane protein II) (LIMP II) (Scavenger receptor class B member 2)	positive regulation of neuron projection development [GO:0010976]; protein targeting to lysosome [GO:0006622]; regulation of glucosylceramidase activity [GO:1905123]	extracellular exosome [GO:0070062]; focal adhesion [GO:0005925]; integral component of membrane [GO:0016021]; lysosomal lumen [GO:0043202]; lysosomal membrane [GO:0005765]; membrane [GO:0016020]	enzyme binding [GO:0019899]; receptor activity [GO:0004872]	0	1	1	1	1	1	0	0	1	1	1	0	0	0	0	0	0	0
GO:0061462	protein.localization.to.lysosome	Q54DY3	gi_440791877_gb_ELR13115.1__Acanth.castellanii	2.3e-30	Ragulator complex protein LAMTOR4 homolog (Late endosomal/lysosomal adaptor and MAPK and MTOR activator 4)	cellular response to amino acid stimulus [GO:0071230]; positive regulation of GTPase activity [GO:0043547]; positive regulation of TOR signaling [GO:0032008]; protein localization to lysosome [GO:0061462]; regulation of cell size [GO:0008361]	lysosome [GO:0005764]; Ragulator complex [GO:0071986]	0	0	0	0	0	0	0	0	0	0	0	0	0	0	0	0	0	0	0
GO:0061462	protein.localization.to.lysosome	Q54QW5	DDB0238095_DDB_G0283567_Dicty_discoideum	3.4e-32	Ragulator complex protein LAMTOR5 homolog (Late endosomal/lysosomal adaptor and MAPK and MTOR activator 5)	cellular response to amino acid stimulus [GO:0071230]; negative regulation of cysteine-type endopeptidase activity involved in apoptotic process [GO:0043154]; positive regulation of GTPase activity [GO:0043547]; positive regulation of TOR signaling [GO:0032008]; protein localization to lysosome [GO:0061462]; regulation of cell size [GO:0008361]; viral genome replication [GO:0019079]	lysosome [GO:0005764]; Ragulator complex [GO:0071986]	0	0	0	0	0	1	1	0	0	0	0	0	0	0	0	0	0	0	0
GO:0061462	protein.localization.to.lysosome	Q54R74	TTHERM_00221180_Tetrah_thermophila	0	WASH complex subunit 4 (WASH complex subunit SWIP homolog)	actin filament polymerization [GO:0030041]; endosomal transport [GO:0016197]; endosome organization [GO:0007032]; exocytosis [GO:0006887]; phagosome reneutralization [GO:0044655]; protein localization to lysosome [GO:0061462]	endosome [GO:0005768]; WASH complex [GO:0071203]	0	1	1	1	1	1	1	1	1	1	1	0	1	1	1	1	1	0	1
GO:0061462	protein.localization.to.lysosome	Q5RGJ8	gi_955180430_emb_CUI11839.1__Bodo_saltans	3e-36	N-acetylglucosamine-1-phosphotransferase subunits alpha/beta (EC 2.7.8.17) (GlcNAc-1-phosphotransferase subunits alpha/beta) (Stealth protein gnptab) (UDP-N-acetylglucosamine-1-phosphotransferase subunits alpha/beta) [Cleaved into: N-acetylglucosamine-1-phosphotransferase subunit alpha; N-acetylglucosamine-1-phosphotransferase subunit beta]	bone development [GO:0060348]; carbohydrate phosphorylation [GO:0046835]; cartilage development [GO:0051216]; chondrocyte development [GO:0002063]; embryonic cranial skeleton morphogenesis [GO:0048701]; embryonic viscerocranium morphogenesis [GO:0048703]; lysosome organization [GO:0007040]; N-glycan processing to lysosome [GO:0016256]	Golgi apparatus [GO:0005794]; Golgi membrane [GO:0000139]; integral component of membrane [GO:0016021]	calcium ion binding [GO:0005509]; UDP-N-acetylglucosamine-lysosomal-enzyme N-acetylglucosaminephosphotransferase activity [GO:0003976]	0	1	0	1	1	1	1	1	1	1	1	1	0	1	1	1	1	1
GO:0061462	protein.localization.to.lysosome	Q69ZN6	jgi_Bigna1_86116_estExt_fgenesh1_pg.C_80116_Big_natans	2.4e-15	N-acetylglucosamine-1-phosphotransferase subunits alpha/beta (EC 2.7.8.17) (GlcNAc-1-phosphotransferase subunits alpha/beta) (Stealth protein GNPTAB) (UDP-N-acetylglucosamine-1-phosphotransferase subunits alpha/beta) [Cleaved into: N-acetylglucosamine-1-phosphotransferase subunit alpha; N-acetylglucosamine-1-phosphotransferase subunit beta]	carbohydrate phosphorylation [GO:0046835]; lysosome organization [GO:0007040]; N-glycan processing to lysosome [GO:0016256]; protein secretion [GO:0009306]; secretion of lysosomal enzymes [GO:0033299]	Golgi apparatus [GO:0005794]; Golgi membrane [GO:0000139]; integral component of membrane [GO:0016021]	calcium ion binding [GO:0005509]; UDP-N-acetylglucosamine-lysosomal-enzyme N-acetylglucosaminephosphotransferase activity [GO:0003976]	0	1	0	1	1	1	1	1	1	1	1	1	1	1	1	1	1	1
GO:0061462	protein.localization.to.lysosome	Q9VHN9	gi_440801476_gb_ELR22494.1__Acanth.castellanii	4.4e-43	Hermansky-Pudlak syndrome 5 protein homolog (Protein pink) (dHPS5)	compound eye pigmentation [GO:0048072]; eye pigment biosynthetic process [GO:0006726]; negative regulation of gene silencing by RNA [GO:0060967]; ommochrome biosynthetic process [GO:0006727]; protein targeting to lysosome [GO:0006622]; response to stimulus [GO:0050896]; visual perception [GO:0007601]	BLOC-2 complex [GO:0031084]; cytoplasm [GO:0005737]	pigment binding [GO:0031409]	0	1	1	0	1	1	1	1	0	0	0	0	1	1	1	1	0	1
GO:0045494	photoreceptor.cell.maintenance	O75445	gi_922869213_gb_KOO35400.1__Chrysochrom_tobin	5.1e-07	Usherin (Usher syndrome type IIa protein) (Usher syndrome type-2A protein)	establishment of protein localization [GO:0045184]; hair cell differentiation [GO:0035315]; inner ear receptor cell differentiation [GO:0060113]; maintenance of animal organ identity [GO:0048496]; photoreceptor cell maintenance [GO:0045494]; response to stimulus [GO:0050896]; sensory perception of light stimulus [GO:0050953]; sensory perception of sound [GO:0007605]; visual perception [GO:0007601]	apical plasma membrane [GO:0016324]; basement membrane [GO:0005604]; ciliary basal body [GO:0036064]; cytoplasm [GO:0005737]; integral component of membrane [GO:0016021]; periciliary membrane compartment [GO:1990075]; photoreceptor connecting cilium [GO:0032391]; photoreceptor inner segment [GO:0001917]; stereocilia ankle link complex [GO:0002142]; stereocilium bundle [GO:0032421]; stereocilium m…	collagen binding [GO:0005518]; myosin binding [GO:0017022]; protein homodimerization activity [GO:0042803]	0	1	1	1	1	1	1	1	1	1	1	1	1	1	1	1	1	1
GO:0045494	photoreceptor.cell.maintenance	P23792	jgi_Neosp1_253342_CE253341_1947_Neocallimastix_californiae	9.6e-11	Protein disconnected	antennal development [GO:0007469]; brain development [GO:0007420]; circadian rhythm [GO:0007623]; eclosion rhythm [GO:0008062]; leg disc proximal/distal pattern formation [GO:0007479]; locomotor rhythm [GO:0045475]; photoreceptor cell maintenance [GO:0045494]; positive regulation of transcription, DNA-templated [GO:0045893]; positive regulation of transcription from RNA polymerase II promoter [GO…	nucleus [GO:0005634]	DNA binding [GO:0003677]; enhancer sequence-specific DNA binding [GO:0001158]; metal ion binding [GO:0046872]	0	0	0	0	0	1	0	0	1	0	0	0	0	0	0	1	0	0
GO:0045494	photoreceptor.cell.maintenance	Q3ZC48	EHI_081700_Ent_hist	9.4e-10	DNA damage-regulated autophagy modulator protein 2 (Transmembrane protein 77)	apoptotic process [GO:0006915]; autophagy [GO:0006914]; photoreceptor cell maintenance [GO:0045494]; regulation of autophagy [GO:0010506]; visual perception [GO:0007601]	apical plasma membrane [GO:0016324]; Golgi apparatus [GO:0005794]; integral component of membrane [GO:0016021]; lysosomal membrane [GO:0005765]; lysosome [GO:0005764]; photoreceptor inner segment [GO:0001917]	0	0	1	1	1	0	0	1	1	0	0	0	0	1	0	1	0	0	1
GO:0045494	photoreceptor.cell.maintenance	Q7K2D2	jgi_Conco1_5733_gm1.3973_g_Conidiobolus_coronatus	2.3e-62	Dynactin subunit 2 (Dynamitin) (Dynactin 2 p50 subunit)	cell proliferation [GO:0008283]; centrosome localization [GO:0051642]; clathrin-dependent endocytosis involved in vitellogenesis [GO:0061883]; microtubule-based movement [GO:0007018]; mitotic cell cycle [GO:0000278]; mitotic spindle organization [GO:0007052]; mRNA transport [GO:0051028]; oocyte microtubule cytoskeleton organization [GO:0016325]; oogenesis [GO:0048477]; photoreceptor cell maintena…	axon cytoplasm [GO:1904115]; cell cortex [GO:0005938]; centrosome [GO:0005813]; dynactin complex [GO:0005869]; dynein complex [GO:0030286]; membrane [GO:0016020]; microtubule [GO:0005874]; vesicle [GO:0031982]	motor activity [GO:0003774]	0	1	0	0	0	0	0	0	1	0	0	0	0	0	0	0	0	0
GO:0045494	photoreceptor.cell.maintenance	Q7K556	maker-scaffold_27350-snap-gene-0.4-mRNA-1_Cymbomonas	2.1e-57	TRPL translocation defect protein 14	photoreceptor cell maintenance [GO:0045494]; protein transport [GO:0015031]	cytosol [GO:0005829]	GTP binding [GO:0005525]; phosphatidic acid binding [GO:0070300]; phosphatidylinositol binding [GO:0035091]	0	0	0	1	0	1	1	1	0	0	1	1	0	0	0	0	0	0
GO:0045494	photoreceptor.cell.maintenance	Q7Z494	gi_955171706_emb_CUG86143.1__Bodo_saltans	1.4e-26	Nephrocystin-3	atrial septum development [GO:0003283]; cilium assembly [GO:0060271]; convergent extension involved in gastrulation [GO:0060027]; determination of intestine left/right asymmetry [GO:0071908]; determination of left/right symmetry [GO:0007368]; determination of liver left/right asymmetry [GO:0071910]; determination of pancreatic left/right asymmetry [GO:0035469]; determination of stomach left/right…	cilium [GO:0005929]; cytosol [GO:0005829]	0	0	1	1	1	1	1	1	1	1	1	1	1	1	1	1	1	1	1
GO:0045494	photoreceptor.cell.maintenance	Q8NFJ9	TTHERM_01084190_Tetrah_thermophila	4.5e-217	Bardet-Biedl syndrome 1 protein (BBS2-like protein 2)	cilium assembly [GO:0060271]; Golgi to plasma membrane protein transport [GO:0043001]; non-motile cilium assembly [GO:1905515]; photoreceptor cell maintenance [GO:0045494]; protein localization to cilium [GO:0061512]; response to stimulus [GO:0050896]; retina homeostasis [GO:0001895]; sensory perception of smell [GO:0007608]; visual perception [GO:0007601]	axoneme [GO:0005930]; BBSome [GO:0034464]; centrosome [GO:0005813]; ciliary basal body [GO:0036064]; ciliary membrane [GO:0060170]; cytosol [GO:0005829]	patched binding [GO:0005113]; RNA polymerase II repressing transcription factor binding [GO:0001103]; smoothened binding [GO:0005119]	0	1	1	1	1	1	1	1	1	1	1	1	1	1	1	1	1	1
GO:0045494	photoreceptor.cell.maintenance	Q9CR48	FBpp0070359_Drosophila_melanogaster	1.8e-108	DNA damage-regulated autophagy modulator protein 2 (Transmembrane protein 77)	apoptotic process [GO:0006915]; autophagy [GO:0006914]; photoreceptor cell maintenance [GO:0045494]; regulation of autophagy [GO:0010506]; visual perception [GO:0007601]	apical plasma membrane [GO:0016324]; cytoplasm [GO:0005737]; Golgi apparatus [GO:0005794]; integral component of membrane [GO:0016021]; intracellular membrane-bounded organelle [GO:0043231]; lysosomal membrane [GO:0005765]; lysosome [GO:0005764]; photoreceptor inner segment [GO:0001917]	0	0	0	0	1	0	0	1	1	0	0	0	0	0	0	0	0	0	0
GO:0045494	photoreceptor.cell.maintenance	Q9CWF6	Vocar.0002s0661.1.p_Volvox_carteri	1.5e-277	Bardet-Biedl syndrome 2 protein homolog	adult behavior [GO:0030534]; artery smooth muscle contraction [GO:0014824]; brain morphogenesis [GO:0048854]; cartilage development [GO:0051216]; cerebral cortex development [GO:0021987]; cilium assembly [GO:0060271]; fat cell differentiation [GO:0045444]; Golgi to plasma membrane protein transport [GO:0043001]; hippocampus development [GO:0021766]; leptin-mediated signaling pathway [GO:0033210];…	BBSome [GO:0034464]; ciliary basal body [GO:0036064]; ciliary membrane [GO:0060170]; cytoplasm [GO:0005737]; membrane [GO:0016020]; microvillus [GO:0005902]; motile cilium [GO:0031514]; stereocilium [GO:0032420]	RNA polymerase II repressing transcription factor binding [GO:0001103]	0	0	1	1	1	1	1	1	1	1	1	1	1	1	1	1	1	1
GO:0033299	secretion.of.lysosomal.enzymes	O08983	gi_440803185_gb_ELR24094.1__Acanth.castellanii	3e-250	Hermansky-Pudlak syndrome 1 protein homolog	blood coagulation [GO:0007596]; eye pigmentation [GO:0048069]; melanocyte differentiation [GO:0030318]; melanosome assembly [GO:1903232]; organelle organization [GO:0006996]; pigmentation [GO:0043473]; positive regulation of natural killer cell activation [GO:0032816]; retina development in camera-type eye [GO:0060041]; secretion of lysosomal enzymes [GO:0033299]	BLOC-3 complex [GO:0031085]; cytoplasmic vesicle [GO:0031410]	guanyl-nucleotide exchange factor activity [GO:0005085]; protein dimerization activity [GO:0046983]	0	0	0	0	0	0	0	0	0	0	0	0	0	0	0	0	0	0
GO:0033299	secretion.of.lysosomal.enzymes	Q54CK9	gi_440793682_gb_ELR14860.1__Acanth.castellanii	2.6e-98	WAS protein family homolog DDB_G0292878	actin filament polymerization [GO:0030041]; actin nucleation [GO:0045010]; Arp2/3 complex-mediated actin nucleation [GO:0034314]; endocytic recycling [GO:0032456]; exocytosis [GO:0006887]; lysosomal transport [GO:0007041]; phagosome reneutralization [GO:0044655]; positive regulation of endocytic recycling [GO:2001137]; secretion of lysosomal enzymes [GO:0033299]	early endosome [GO:0005769]; early phagosome [GO:0032009]; endocytic vesicle membrane [GO:0030666]; phagolysosome [GO:0032010]; WASH complex [GO:0071203]	actin binding [GO:0003779]; alpha-tubulin binding [GO:0043014]	1	1	1	1	1	1	1	1	1	1	0	0	0	1	1	1	1	1
GO:0033299	secretion.of.lysosomal.enzymes	Q69ZN6	jgi_Bigna1_86116_estExt_fgenesh1_pg.C_80116_Big_natans	2.4e-15	N-acetylglucosamine-1-phosphotransferase subunits alpha/beta (EC 2.7.8.17) (GlcNAc-1-phosphotransferase subunits alpha/beta) (Stealth protein GNPTAB) (UDP-N-acetylglucosamine-1-phosphotransferase subunits alpha/beta) [Cleaved into: N-acetylglucosamine-1-phosphotransferase subunit alpha; N-acetylglucosamine-1-phosphotransferase subunit beta]	carbohydrate phosphorylation [GO:0046835]; lysosome organization [GO:0007040]; N-glycan processing to lysosome [GO:0016256]; protein secretion [GO:0009306]; secretion of lysosomal enzymes [GO:0033299]	Golgi apparatus [GO:0005794]; Golgi membrane [GO:0000139]; integral component of membrane [GO:0016021]	calcium ion binding [GO:0005509]; UDP-N-acetylglucosamine-lysosomal-enzyme N-acetylglucosaminephosphotransferase activity [GO:0003976]	0	1	0	1	1	1	1	1	1	1	1	1	1	1	1	1	1	1
GO:0033299	secretion.of.lysosomal.enzymes	Q8BJ48	gi_568995513_ref_XP_006522279.1__Mus_musculus	1.3e-90	N-acetylglucosamine-1-phosphodiester alpha-N-acetylglucosaminidase (EC 3.1.4.45) (Mannose 6-phosphate-uncovering enzyme) (Phosphodiester alpha-GlcNAcase)	protein glycosylation [GO:0006486]; secretion of lysosomal enzymes [GO:0033299]	Golgi cisterna membrane [GO:0032580]; integral component of plasma membrane [GO:0005887]	N-acetylglucosamine-1-phosphodiester alpha-N-acetylglucosaminidase activity [GO:0003944]	0	0	0	1	0	0	1	0	1	0	0	0	0	0	0	0	0	0
GO:0033299	secretion.of.lysosomal.enzymes	Q9R0C0	DDB0306710_DDB_G0290921_Dicty_discoideum	9.8e-56	Biogenesis of lysosome-related organelles complex 1 subunit 6 (BLOC-1 subunit 6) (Pallid protein) (Pallidin) (Syntaxin 13-interacting protein)	anterograde axonal transport [GO:0008089]; anterograde synaptic vesicle transport [GO:0048490]; blood coagulation [GO:0007596]; endosome to melanosome transport [GO:0035646]; melanocyte differentiation [GO:0030318]; melanosome transport [GO:0032402]; membrane fusion [GO:0061025]; neuron projection development [GO:0031175]; pigmentation [GO:0043473]; positive regulation of natural killer cell acti…	axon cytoplasm [GO:1904115]; BLOC-1 complex [GO:0031083]; cytoplasm [GO:0005737]; endosome [GO:0005768]; extrinsic component of membrane [GO:0019898]; transport vesicle [GO:0030133]	actin filament binding [GO:0051015]; identical protein binding [GO:0042802]; protein homodimerization activity [GO:0042803]	0	1	1	0	1	1	0	0	0	0	0	1	1	1	1	1	1	0
GO:0030587	sorocarp.development	O77203	AMSG_07616T0_Thec_trahens	0	Protein pianissimo A (Developmental gene 1117 protein) (Protein pianissimo) (Target of rapamycin complex 2 subunit piaA) (TORC2 subunit piaA)	actin cytoskeleton reorganization [GO:0031532]; activation of adenylate cyclase activity [GO:0007190]; activation of protein kinase B activity [GO:0032148]; aggregation involved in sorocarp development [GO:0031152]; chemotaxis [GO:0006935]; chemotaxis to cAMP [GO:0043327]; establishment of cell polarity [GO:0030010]; establishment or maintenance of actin cytoskeleton polarity [GO:0030950]; mitoti…	cytoplasm [GO:0005737]; cytosol [GO:0005829]; TORC2 complex [GO:0031932]	enzyme activator activity [GO:0008047]; guanyl-nucleotide exchange factor activity [GO:0005085]	0	1	1	1	0	1	1	1	0	0	0	1	0	0	0	0	0	0
GO:0030587	sorocarp.development	P08796	gi_831785153_ref_XP_012757698.1__Acyto_subglobosum	1.5e-60	Contact site A protein (CSA) (Cell adhesion molecule gp80) (Membrane-associated glycoprotein gp80)	aggregation involved in sorocarp development [GO:0031152]; calcium-independent cell-cell adhesion via plasma membrane cell-adhesion molecules [GO:0016338]; cell-cell adhesion [GO:0098609]; cell-cell adhesion via plasma-membrane adhesion molecules [GO:0098742]; cortical actin cytoskeleton organization [GO:0030866]; homophilic cell adhesion via plasma membrane adhesion molecules [GO:0007156]; prote…	anchored component of membrane [GO:0031225]; cell-cell contact zone [GO:0044291]; external side of plasma membrane [GO:0009897]; filopodium [GO:0030175]; plasma membrane [GO:0005886]	identical protein binding [GO:0042802]; protein binding involved in cell-cell adhesion [GO:0098632]; protein homodimerization activity [GO:0042803]	0	0	1	1	1	1	1	1	1	1	1	1	1	1	1	1	1	1
GO:0030587	sorocarp.development	Q1ZXH8	gi_831773708_ref_XP_012753992.1__Acyto_subglobosum	1.1e-61	Guanine exchange factor for Rac 30	aggregation involved in sorocarp development [GO:0031152]; intracellular signal transduction [GO:0035556]; regulation of Rho protein signal transduction [GO:0035023]; sorocarp development [GO:0030587]	cell cortex [GO:0005938]; cytoplasm [GO:0005737]; cytoskeleton [GO:0005856]; early phagosome [GO:0032009]; membrane [GO:0016020]; phagocytic vesicle membrane [GO:0030670]	GTPase activator activity [GO:0005096]; metal ion binding [GO:0046872]; Rac GTPase binding [GO:0048365]; Rho guanyl-nucleotide exchange factor activity [GO:0005089]	0	1	0	0	0	0	0	0	0	0	1	0	0	0	0	0	0	0
GO:0030587	sorocarp.development	Q54BD4	gi_831758701_ref_XP_012749423.1__Acyto_subglobosum	3.2e-158	Signal transducer and activator of transcription C (Dd-STATc) (STAT5 homolog C)	hyperosmotic response [GO:0006972]; multicellular organism development [GO:0007275]; negative regulation of transcription, DNA-templated [GO:0045892]; positive regulation of gene expression [GO:0010628]; regulation of response to osmotic stress [GO:0047484]; response to cation stress [GO:0043157]; response to heat [GO:0009408]; response to osmotic stress [GO:0006970]; response to oxidative stress…	cytosol [GO:0005829]; nucleus [GO:0005634]	DNA binding [GO:0003677]; protein homodimerization activity [GO:0042803]; signal transducer activity [GO:0004871]; transcription factor activity, sequence-specific DNA binding [GO:0003700]	0	1	0	0	0	0	0	0	0	0	0	0	0	0	0	0	0	0
GO:0030587	sorocarp.development	Q54F25	gi_440793676_gb_ELR14854.1__Acanth.castellanii	2e-118	Battenin (Protein CLN3 homolog)	aggregation involved in sorocarp development [GO:0031152]; arginine transport [GO:0015809]; cell-cell adhesion [GO:0098609]; cell-substrate adhesion [GO:0031589]; negative regulation of cell proliferation [GO:0008285]; negative regulation of protein secretion [GO:0050709]; pinocytosis [GO:0006907]; positive regulation of protein secretion [GO:0050714]; regulation of intracellular pH [GO:0051453];…	contractile vacuole [GO:0000331]; endocytic vesicle [GO:0030139]; Golgi apparatus [GO:0005794]; integral component of membrane [GO:0016021]; lysosomal membrane [GO:0005765]	0	0	0	0	0	1	1	1	1	1	1	1	0	0	1	1	1	0	1
GO:0030587	sorocarp.development	Q54I71	augustus_masked-scaffold_2294-processed-gene-0.2-mRNA-1_Cymbomonas	1.1e-56	Protein aardvark (Suppressor of amiB protein 16)	cell adhesion [GO:0007155]; cell motility [GO:0048870]; cellular protein localization [GO:0034613]; centrosome localization [GO:0051642]; culmination involved in sorocarp development [GO:0031154]; epithelial cell morphogenesis [GO:0003382]; establishment or maintenance of bipolar cell polarity [GO:0061245]; Golgi localization [GO:0051645]; multicellular organism development [GO:0007275]; positive…	adherens junction [GO:0005912]; basal cortex [GO:0045180]; cell-cell junction [GO:0005911]; centrosome [GO:0005813]; cytoplasm [GO:0005737]; nucleus [GO:0005634]	alpha-catenin binding [GO:0045294]	0	0	0	1	1	1	1	0	1	1	1	1	1	1	1	1	1	1
GO:0030587	sorocarp.development	Q54K32	EPZ36591_Rozella_allomycis	6.1e-231	Ras GTPase-activating-like protein rgaA (DGAP1) (Developmental gene 1029 protein)	actin cytoskeleton organization [GO:0030036]; cell growth [GO:0016049]; cell motility [GO:0048870]; cellular protein localization [GO:0034613]; chemotaxis to cAMP [GO:0043327]; culmination involved in sorocarp development [GO:0031154]; epithelial cell morphogenesis [GO:0003382]; mitotic cytokinesis [GO:0000281]; positive regulation of cytoskeleton organization [GO:0051495]; positive regulation of…	basal cortex [GO:0045180]; cell cortex [GO:0005938]; cell trailing edge [GO:0031254]; cleavage furrow [GO:0032154]; lateral part of motile cell [GO:0031255]; plasma membrane [GO:0005886]	calmodulin binding [GO:0005516]; GTPase activator activity [GO:0005096]; Rac GTPase binding [GO:0048365]	0	1	0	0	0	0	0	0	0	0	0	0	0	0	0	0	0	0
GO:0030587	sorocarp.development	Q54MH2	gi_440794477_gb_ELR15637.1__Acanth.castellanii	9.5e-97	Probable vinculin (Ddalpha-catenin)	actin filament bundle assembly [GO:0051017]; cell adhesion [GO:0007155]; cellular protein localization [GO:0034613]; centrosome localization [GO:0051642]; culmination involved in sorocarp development [GO:0031154]; epithelial cell morphogenesis [GO:0003382]; establishment or maintenance of bipolar cell polarity [GO:0061245]; Golgi localization [GO:0051645]; mitotic cytokinesis [GO:0000281]; positi…	basal cortex [GO:0045180]; cell-cell junction [GO:0005911]; cell cortex [GO:0005938]	actin filament binding [GO:0051015]; beta-catenin binding [GO:0008013]	0	1	0	0	0	0	0	0	0	0	0	0	0	0	0	0	0	0
GO:0030587	sorocarp.development	Q54YG2	gi_831782609_ref_XP_012756738.1__Acyto_subglobosum	5.8e-285	Extracellular matrix protein A (Extracellular matrix protein ST430)	culmination involved in sorocarp development [GO:0031154]; extracellular matrix organization [GO:0030198]; response to catechin [GO:1902168]	extracellular matrix [GO:0031012]	structural molecule activity [GO:0005198]	0	1	0	0	1	1	0	0	1	0	0	0	0	0	0	0	0	0
GO:0030587	sorocarp.development	Q555X4	jgi_Bigna1_141102_aug1.60_g15810_Big_natans	4e-81	Glycosyltransferase-like protein gnt15	calcium-independent cell-cell adhesion via plasma membrane cell-adhesion molecules [GO:0016338]; sorocarp development [GO:0030587]	integral component of membrane [GO:0016021]	0	0	0	0	1	0	1	0	0	1	1	1	0	1	1	1	1	1	1
GO:0030587	sorocarp.development	Q55F68	gi_440799042_gb_ELR20103.1__Acanth.castellanii	2.1e-91	Adenylate cyclase, terminal-differentiation specific (EC 4.6.1.1) (ACB) (ATP pyrophosphate-lyase) (Adenylyl cyclase)	cAMP biosynthetic process [GO:0006171]; cytokinin-activated signaling pathway [GO:0009736]; phosphorelay signal transduction system [GO:0000160]; phosphorylation [GO:0016310]; regulation of gene expression [GO:0010468]; response to caffeine [GO:0031000]; sorocarp development [GO:0030587]; sorocarp morphogenesis [GO:0031288]; sorocarp spore cell differentiation [GO:0044671]; sporulation resulting …	endoplasmic reticulum [GO:0005783]; integral component of membrane [GO:0016021]; nuclear envelope [GO:0005635]	adenylate cyclase activity [GO:0004016]; ATP binding [GO:0005524]; metal ion binding [GO:0046872]; transferase activity, transferring phosphorus-containing groups [GO:0016772]	0	1	1	1	1	1	1	1	1	1	1	1	1	1	1	1	1	1
GO:0030587	sorocarp.development	Q5XM24	AMSG_01569T0_Thec_trahens	1.1e-188	Autocrine proliferation repressor protein A (PhoPQ-activated pathogenicity-related protein)	cell cycle [GO:0007049]; negative chemotaxis [GO:0050919]; negative regulation of asexual reproduction [GO:1903665]; protein localization to plasma membrane [GO:0072659]; regulation of aggregate size involved in sorocarp development [GO:0031157]; sporulation resulting in formation of a cellular spore [GO:0030435]	extracellular region [GO:0005576]; intracellular [GO:0005622]; protein complex [GO:0043234]	chemorepellent activity [GO:0045499]; peptidase activity [GO:0008233]; receptor binding [GO:0005102]	0	1	1	0	0	0	1	0	1	0	1	0	0	0	0	0	0	0
GO:0030587	sorocarp.development	Q6B9X6	gi_922887461_gb_KOO53052.1__Chrysochrom_tobin	2.1e-38	Alpha-protein kinase vwkA (EC 2.7.11.1) (von Willebrand factor A alpha-kinase) (vWF kinase)	contractile vacuole discharge [GO:0070177]; contractile vacuole organization [GO:0033298]; hypotonic response [GO:0006971]; mitotic cytokinesis [GO:0000281]; myosin II filament organization [GO:0031038]; peptidyl-serine modification [GO:0018209]; peptidyl-threonine phosphorylation [GO:0018107]; protein phosphorylation [GO:0006468]; regulation of sorocarp development [GO:0031156]; sorocarp morphog…	contractile vacuolar membrane [GO:0031164]; contractile vacuole [GO:0000331]; cytoplasm [GO:0005737]; cytosol [GO:0005829]; perinuclear region of cytoplasm [GO:0048471]	ATP binding [GO:0005524]; calmodulin binding [GO:0005516]; protein kinase activity [GO:0004672]; protein serine/threonine kinase activity [GO:0004674]	0	1	0	1	1	1	1	1	1	1	1	1	1	1	1	1	1	1
GO:0030587	sorocarp.development	Q75JT4	gi_831763417_ref_XP_012750866.1__Acyto_subglobosum	1.6e-249	Metabotropic glutamate receptor-like protein J	response to N-phenylthiourea [GO:1902610]; slug development involved in sorocarp development [GO:0031153]; sorocarp development [GO:0030587]; sporulation resulting in formation of a cellular spore [GO:0030435]	endoplasmic reticulum membrane [GO:0005789]; Golgi membrane [GO:0000139]; integral component of membrane [GO:0016021]; nuclear envelope [GO:0005635]; organelle membrane [GO:0031090]; plasma membrane [GO:0005886]	G-protein coupled GABA receptor activity [GO:0004965]	0	1	1	0	0	1	0	0	0	0	0	0	1	1	1	1	1	1
GO:0030587	sorocarp.development	Q76P24	FBpp0084679_Drosophila_melanogaster	0	HD protein homolog	calcium-dependent cell-cell adhesion via plasma membrane cell adhesion molecules [GO:0016339]; cell differentiation [GO:0030154]; cell separation after cytokinesis [GO:0000920]; chemotaxis [GO:0006935]; chemotaxis to cAMP [GO:0043327]; divalent inorganic cation homeostasis [GO:0072507]; hypotonic response [GO:0006971]; protein localization to cell leading edge [GO:1902463]; regulation of aggregat…	cytoplasm [GO:0005737]; nucleus [GO:0005634]	lipid transporter activity [GO:0005319]	0	0	0	0	0	0	0	0	0	0	0	0	0	0	0	0	0	0
GO:0030587	sorocarp.development	Q86IV5	gi_440789667_gb_ELR10971.1__Acanth.castellanii	3.8e-90	Countin-1	actin filament polymerization [GO:0030041]; cell motility [GO:0048870]; glucose homeostasis [GO:0042593]; multicellular organism development [GO:0007275]; negative regulation of aggregate size involved in sorocarp development [GO:0031158]; negative regulation of cell adhesion [GO:0007162]; negative regulation of cGMP biosynthetic process [GO:0030827]; regulation of glucose-6-phosphatase activity …	extracellular region [GO:0005576]	signal transducer activity [GO:0004871]	0	0	1	1	0	0	1	1	0	0	1	0	0	0	0	0	0	0
GO:0030587	sorocarp.development	Q9XYS8	AMSG_04498T0_Thec_trahens	2.6e-228	Lysosome membrane protein 2-A (Lysosome membrane protein II-1) (LIMP II-1)	mitotic cytokinesis [GO:0000281]; sorocarp development [GO:0030587]	integral component of membrane [GO:0016021]; lysosomal membrane [GO:0005765]; lysosome [GO:0005764]; phagolysosome [GO:0032010]; vesicle membrane [GO:0012506]	phosphatidylinositol-4,5-bisphosphate binding [GO:0005546]	0	1	1	1	1	1	0	0	1	1	1	0	0	0	0	0	0	0
GO:0030587	sorocarp.development	Q9Y0C9	gi_440800146_gb_ELR21189.1__Acanth.castellanii	1.7e-43	Ras-interacting protein RIP3 (Ras-interacting protein A)	activation of adenylate cyclase activity [GO:0007190]; activation of protein kinase B activity [GO:0032148]; aggregation involved in sorocarp development [GO:0031152]; chemotaxis to cAMP [GO:0043327]; establishment or maintenance of actin cytoskeleton polarity [GO:0030950]; negative regulation of phagocytosis [GO:0050765]; positive regulation of guanylate cyclase activity [GO:0031284]; positive r…	cytoplasm [GO:0005737]; plasma membrane [GO:0005886]; TORC2 complex [GO:0031932]	phosphatidylinositol-4,5-bisphosphate binding [GO:0005546]; Ras GTPase binding [GO:0017016]; signal transducer activity, downstream of receptor [GO:0005057]	0	0	1	0	0	1	1	1	0	0	0	0	0	0	0	0	0	0
GO:0030041	actin.filament.polymerization	O08719	gi_568910460_ref_XP_006496715.1__Mus_musculus	1.1e-69	Ena/VASP-like protein (Ena/vasodilator-stimulated phosphoprotein-like)	actin nucleation [GO:0045010]; actin polymerization or depolymerization [GO:0008154]; axon guidance [GO:0007411]; central nervous system development [GO:0007417]; movement of cell or subcellular component [GO:0006928]; protein homotetramerization [GO:0051289]	cytoplasm [GO:0005737]; cytoskeleton [GO:0005856]; focal adhesion [GO:0005925]; lamellipodium [GO:0030027]	actin binding [GO:0003779]; SH3 domain binding [GO:0017124]	0	1	0	0	0	1	0	0	0	0	1	0	0	0	0	1	0	0
GO:0030041	actin.filament.polymerization	O35867	gi_440791865_gb_ELR13103.1__Acanth.castellanii	0	Neurabin-1 (Neurabin-I) (Neural tissue-specific F-actin-binding protein I) (PP1bp175) (Protein phosphatase 1 regulatory subunit 9A) (p180)	actin filament organization [GO:0007015]; aging [GO:0007568]; calcium-mediated signaling [GO:0019722]; cellular response to toxic substance [GO:0097237]; excitatory postsynaptic potential [GO:0060079]; negative regulation of long-term synaptic potentiation [GO:1900272]; negative regulation of spontaneous neurotransmitter secretion [GO:1904049]; negative regulation of stress fiber assembly [GO:005…	actin cytoskeleton [GO:0015629]; cell junction [GO:0030054]; cortical actin cytoskeleton [GO:0030864]; cytoskeleton [GO:0005856]; cytosol [GO:0005829]; dendrite [GO:0030425]; dendritic spine [GO:0043197]; dendritic spine neck [GO:0044326]; filopodium [GO:0030175]; growth cone [GO:0030426]; growth cone lamellipodium [GO:1990761]; lamellipodium [GO:0030027]; neuromuscular junction [GO:0031594]; neu…	actin filament binding [GO:0051015]; GTPase binding [GO:0051020]; ion channel binding [GO:0044325]; protein complex binding [GO:0032403]; protein C-terminus binding [GO:0008022]; protein domain specific binding [GO:0019904]; protein homodimerization activity [GO:0042803]; protein kinase binding [GO:0019901]; protein phosphatase 1 binding [GO:0008157]	0	1	0	1	0	1	0	0	0	0	0	1	1	0	1	1	1	1
GO:0030041	actin.filament.polymerization	Q08CH6	gi_922853749_gb_KOO22337.1__Chrysochrom_tobin	5.3e-17	Ciliogenesis-associated TTC17-interacting protein	actin filament polymerization [GO:0030041]; cilium assembly [GO:0060271]; cilium organization [GO:0044782]; determination of heart left/right asymmetry [GO:0061371]	actin cytoskeleton [GO:0015629]; cytoplasm [GO:0005737]; nucleus [GO:0005634]; plasma membrane [GO:0005886]	0	0	0	0	0	0	0	0	0	0	0	0	0	0	0	0	0	0	0
GO:0030041	actin.filament.polymerization	Q0IHI3	gi_121880327_gb_EAX86542.1__Trich_vaginalis	2e-10	Ciliogenesis-associated TTC17-interacting protein	actin filament polymerization [GO:0030041]; cilium organization [GO:0044782]	actin cytoskeleton [GO:0015629]; cytoplasm [GO:0005737]; nucleus [GO:0005634]; plasma membrane [GO:0005886]	0	0	0	0	0	0	1	0	0	0	0	0	0	0	0	0	0	0	0
GO:0030041	actin.filament.polymerization	Q54CK9	gi_440793682_gb_ELR14860.1__Acanth.castellanii	2.6e-98	WAS protein family homolog DDB_G0292878	actin filament polymerization [GO:0030041]; actin nucleation [GO:0045010]; Arp2/3 complex-mediated actin nucleation [GO:0034314]; endocytic recycling [GO:0032456]; exocytosis [GO:0006887]; lysosomal transport [GO:0007041]; phagosome reneutralization [GO:0044655]; positive regulation of endocytic recycling [GO:2001137]; secretion of lysosomal enzymes [GO:0033299]	early endosome [GO:0005769]; early phagosome [GO:0032009]; endocytic vesicle membrane [GO:0030666]; phagolysosome [GO:0032010]; WASH complex [GO:0071203]	actin binding [GO:0003779]; alpha-tubulin binding [GO:0043014]	1	1	1	1	1	1	1	1	1	1	0	0	0	1	1	1	1	1
GO:0030041	actin.filament.polymerization	Q54IR8	gi_440794079_gb_ELR15250.1__Acanth.castellanii	0	WASH complex subunit 5 (WASH complex subunit strumpellin homolog)	actin filament polymerization [GO:0030041]; exocytosis [GO:0006887]; phagosome reneutralization [GO:0044655]	WASH complex [GO:0071203]	0	1	1	1	1	1	1	1	1	1	1	0	1	1	1	1	1	1	1
GO:0030041	actin.filament.polymerization	Q54R74	TTHERM_00221180_Tetrah_thermophila	0	WASH complex subunit 4 (WASH complex subunit SWIP homolog)	actin filament polymerization [GO:0030041]; endosomal transport [GO:0016197]; endosome organization [GO:0007032]; exocytosis [GO:0006887]; phagosome reneutralization [GO:0044655]; protein localization to lysosome [GO:0061462]	endosome [GO:0005768]; WASH complex [GO:0071203]	0	1	1	1	1	1	1	1	1	1	1	0	1	1	1	1	1	0	1
GO:0030041	actin.filament.polymerization	Q5PU49	gi_440796114_gb_ELR17223.1__Acanth.castellanii	9.8e-14	Protein kinase C delta type (EC 2.7.11.13) (Tyrosine-protein kinase PRKCD) (EC 2.7.10.2) (nPKC-delta) [Cleaved into: Protein kinase C delta type regulatory subunit; Protein kinase C delta type catalytic subunit (Sphingosine-dependent protein kinase-1) (SDK1)]	apoptotic process [GO:0006915]; cell cycle [GO:0007049]; cellular response to angiotensin [GO:1904385]; defense response to bacterium [GO:0042742]; intracellular signal transduction [GO:0035556]; negative regulation of actin filament polymerization [GO:0030837]; negative regulation of filopodium assembly [GO:0051490]; negative regulation of glial cell apoptotic process [GO:0034351]; negative regu…	cytoplasm [GO:0005737]; endoplasmic reticulum [GO:0005783]; intracellular [GO:0005622]; membrane [GO:0016020]; mitochondrion [GO:0005739]; nucleus [GO:0005634]; perinuclear region of cytoplasm [GO:0048471]	ATP binding [GO:0005524]; metal ion binding [GO:0046872]; non-membrane spanning protein tyrosine kinase activity [GO:0004715]; protein kinase C activity [GO:0004697]; protein serine/threonine kinase activity [GO:0004674]	0	0	0	0	0	0	0	0	0	0	0	0	0	0	0	0	0	0
GO:0030041	actin.filament.polymerization	Q66HL2	gi_255760028_ref_NP_032251.2__Mus_musculus	1.2e-37	Src substrate cortactin	actin cytoskeleton reorganization [GO:0031532]; actin filament polymerization [GO:0030041]; brain development [GO:0007420]; cell motility [GO:0048870]; focal adhesion assembly [GO:0048041]; intracellular protein transport [GO:0006886]; lamellipodium organization [GO:0097581]; modification of postsynaptic actin cytoskeleton [GO:0098885]; neuron projection morphogenesis [GO:0048812]; positive regul…	cell junction [GO:0030054]; clathrin-coated pit [GO:0005905]; cortical cytoskeleton [GO:0030863]; dendritic spine [GO:0043197]; focal adhesion [GO:0005925]; lamellipodium [GO:0030027]; plasma membrane [GO:0005886]; podosome [GO:0002102]; postsynaptic actin cytoskeleton [GO:0098871]; ruffle [GO:0001726]	Arp2/3 complex binding [GO:0071933]; proline-rich region binding [GO:0070064]	0	1	0	0	0	0	0	0	0	0	0	0	0	0	0	0	0	0
GO:0030041	actin.filament.polymerization	Q86IV5	gi_440789667_gb_ELR10971.1__Acanth.castellanii	3.8e-90	Countin-1	actin filament polymerization [GO:0030041]; cell motility [GO:0048870]; glucose homeostasis [GO:0042593]; multicellular organism development [GO:0007275]; negative regulation of aggregate size involved in sorocarp development [GO:0031158]; negative regulation of cell adhesion [GO:0007162]; negative regulation of cGMP biosynthetic process [GO:0030827]; regulation of glucose-6-phosphatase activity …	extracellular region [GO:0005576]	signal transducer activity [GO:0004871]	0	0	1	1	0	0	1	1	0	0	1	0	0	0	0	0	0	0
GO:0030041	actin.filament.polymerization	Q8BKX1	gi_29243932_ref_NP_808248.1__Mus_musculus	5.4e-162	Brain-specific angiogenesis inhibitor 1-associated protein 2 (BAI-associated protein 2) (BAI1-associated protein 2) (Insulin receptor substrate protein of 53 kDa) (IRSp53) (Insulin receptor substrate p53) (Insulin receptor tyrosine kinase 53 kDa substrate)	actin crosslink formation [GO:0051764]; actin filament bundle assembly [GO:0051017]; brain development [GO:0007420]; cellular response to epidermal growth factor stimulus [GO:0071364]; cellular response to L-glutamate [GO:1905232]; dendrite development [GO:0016358]; insulin receptor signaling pathway [GO:0008286]; plasma membrane organization [GO:0007009]; positive regulation of actin cytoskeleto…	actin cytoskeleton [GO:0015629]; cell-cell adherens junction [GO:0005913]; cytosol [GO:0005829]; dendritic shaft [GO:0043198]; dendritic spine cytoplasm [GO:0061846]; excitatory synapse [GO:0060076]; extracellular exosome [GO:0070062]; filopodium [GO:0030175]; Golgi apparatus [GO:0005794]; microtubule [GO:0005874]; neuronal cell body [GO:0043025]; neuron projection [GO:0043005]; neuron projection…	cadherin binding involved in cell-cell adhesion [GO:0098641]; cytoskeletal adaptor activity [GO:0008093]; identical protein binding [GO:0042802]; PDZ domain binding [GO:0030165]; proline-rich region binding [GO:0070064]; scaffold protein binding [GO:0097110]; transcription cofactor binding [GO:0001221]	0	1	0	0	0	0	1	0	0	0	0	0	0	0	0	0	0	0
GO:0030041	actin.filament.polymerization	Q8R1S4	gi_440798964_gb_ELR20025.1__Acanth.castellanii	3.1e-240	Metastasis suppressor protein 1 (Missing in metastasis protein)	actin filament organization [GO:0007015]; actin filament polymerization [GO:0030041]; adherens junction maintenance [GO:0034334]; bone mineralization [GO:0030282]; cellular response to fluid shear stress [GO:0071498]; epithelial cell proliferation involved in renal tubule morphogenesis [GO:2001013]; glomerulus morphogenesis [GO:0072102]; in utero embryonic development [GO:0001701]; magnesium ion …	actin cytoskeleton [GO:0015629]; adherens junction [GO:0005912]; cytoplasm [GO:0005737]	actin binding [GO:0003779]; actin filament binding [GO:0051015]; actin monomer binding [GO:0003785]; identical protein binding [GO:0042802]; receptor binding [GO:0005102]	0	1	0	0	0	0	0	0	0	0	0	0	0	0	0	0	0	0
GO:0030041	actin.filament.polymerization	Q9QYC0	gi_19111848_ref_NP_595056.1__Schizosaccharomyces_pombe	3.3e-194	Alpha-adducin (Erythrocyte adducin subunit alpha)	actin filament bundle assembly [GO:0051017]; barbed-end actin filament capping [GO:0051016]; cell morphogenesis [GO:0000902]; cellular response to calcium ion [GO:0071277]; cell volume homeostasis [GO:0006884]; erythrocyte differentiation [GO:0030218]; hemoglobin metabolic process [GO:0020027]; homeostasis of number of cells within a tissue [GO:0048873]; in utero embryonic development [GO:0001701…	cell-cell adherens junction [GO:0005913]; cytoplasm [GO:0005737]; cytoskeleton [GO:0005856]; F-actin capping protein complex [GO:0008290]; focal adhesion [GO:0005925]; membrane [GO:0016020]; nuclear body [GO:0016604]; nucleoplasm [GO:0005654]; nucleus [GO:0005634]; plasma membrane [GO:0005886]	actin filament binding [GO:0051015]; cadherin binding [GO:0045296]; calmodulin binding [GO:0005516]; protein heterodimerization activity [GO:0046982]; protein homodimerization activity [GO:0042803]; RNA binding [GO:0003723]; spectrin binding [GO:0030507]; structural molecule activity [GO:0005198]; transcription factor binding [GO:0008134]	0	0	0	1	1	1	1	1	1	0	1	1	0	0	1	1	1	1
GO:0006928	movement.of.cell.or.subcellular.component	A8ICS9	Bradi5g01208.2.p_Brachypodium_distachyon	0	Cilia- and flagella-associated protein 46	axoneme assembly [GO:0035082]; cilium movement involved in cell motility [GO:0060294]	axoneme [GO:0005930]; cytoplasm [GO:0005737]	0	0	0	1	1	1	1	1	1	1	1	1	1	1	1	1	1	1	1
GO:0006928	movement.of.cell.or.subcellular.component	D4P3R7	AMSG_12223T0_Thec_trahens	1.7e-244	Cilia- and flagella-associated protein 74 (Flagella-associated protein 74)	axoneme assembly [GO:0035082]; cilium movement involved in cell motility [GO:0060294]	axoneme [GO:0005930]; cytoplasm [GO:0005737]	0	0	1	1	1	1	1	1	1	1	1	1	1	1	1	1	1	1	1
GO:0006928	movement.of.cell.or.subcellular.component	O08719	gi_568910460_ref_XP_006496715.1__Mus_musculus	1.1e-69	Ena/VASP-like protein (Ena/vasodilator-stimulated phosphoprotein-like)	actin nucleation [GO:0045010]; actin polymerization or depolymerization [GO:0008154]; axon guidance [GO:0007411]; central nervous system development [GO:0007417]; movement of cell or subcellular component [GO:0006928]; protein homotetramerization [GO:0051289]	cytoplasm [GO:0005737]; cytoskeleton [GO:0005856]; focal adhesion [GO:0005925]; lamellipodium [GO:0030027]	actin binding [GO:0003779]; SH3 domain binding [GO:0017124]	0	1	0	0	0	1	0	0	0	0	1	0	0	0	0	1	0	0
GO:0006928	movement.of.cell.or.subcellular.component	O09107	gi_922887626_gb_KOO53166.1__Chrysochrom_tobin	0.0063	Insulin-like 3 (Leydig insulin-like peptide) (Ley-I-L) (Relaxin-like factor) [Cleaved into: Insulin-like 3 B chain; Insulin-like 3 A chain]	in utero embryonic development [GO:0001701]; male gonad development [GO:0008584]; positive regulation of epithelial cell migration [GO:0010634]; positive regulation of wound healing [GO:0090303]; regulation of male gonad development [GO:2000018]	extracellular region [GO:0005576]	hormone activity [GO:0005179]; protease binding [GO:0002020]	0	0	0	1	0	1	1	1	0	1	1	1	1	1	1	1	1	1
GO:0006928	movement.of.cell.or.subcellular.component	P11722	gi_922864497_gb_KOO31742.1__Chrysochrom_tobin	0.0054	Fibronectin (FN) (Fragments)	acute-phase response [GO:0006953]; cell adhesion [GO:0007155]; cell migration [GO:0016477]; regulation of cell shape [GO:0008360]	extracellular matrix [GO:0031012]; proteinaceous extracellular matrix [GO:0005578]	heparin binding [GO:0008201]	0	0	0	0	0	0	0	0	0	0	0	0	0	0	0	0	0	0
GO:0006928	movement.of.cell.or.subcellular.component	P11835	gi_568972370_ref_XP_006532632.1__Mus_musculus	3.7e-275	Integrin beta-2 (Cell surface adhesion glycoproteins LFA-1/CR3/p150,95 subunit beta) (Complement receptor C3 subunit beta) (CD antigen CD18)	activated T cell proliferation [GO:0050798]; amyloid-beta clearance [GO:0097242]; cell adhesion [GO:0007155]; cell-cell adhesion [GO:0098609]; cell-matrix adhesion [GO:0007160]; cellular extravasation [GO:0045123]; cellular response to low-density lipoprotein particle stimulus [GO:0071404]; heterotypic cell-cell adhesion [GO:0034113]; integrin-mediated signaling pathway [GO:0007229]; leukocyte ce…	cell surface [GO:0009986]; extracellular exosome [GO:0070062]; extracellular vesicle [GO:1903561]; integrin alphaL-beta2 complex [GO:0034687]; membrane [GO:0016020]; membrane raft [GO:0045121]; receptor complex [GO:0043235]	cell adhesion molecule binding [GO:0050839]; complement component C3b binding [GO:0001851]; heat shock protein binding [GO:0031072]; ICAM-3 receptor activity [GO:0030369]; metal ion binding [GO:0046872]; protein kinase binding [GO:0019901]	0	1	1	0	1	0	0	0	1	1	0	1	1	1	1	1	0	1
GO:0006928	movement.of.cell.or.subcellular.component	P15535	AMSG_05453T0_Thec_trahens	3e-77	Beta-1,4-galactosyltransferase 1 (Beta-1,4-GalTase 1) (Beta4Gal-T1) (b4Gal-T1) (EC 2.4.1.-) (UDP-Gal:beta-GlcNAc beta-1,4-galactosyltransferase 1) (UDP-galactose:beta-N-acetylglucosamine beta-1,4-galactosyltransferase 1) [Cleaved into: Processed beta-1,4-galactosyltransferase 1] [Includes: Lactose synthase A protein (EC 2.4.1.22); N-acetyllactosamine synthase (EC 2.4.1.90) (Nal synthase); Beta-N-…	acute inflammatory response [GO:0002526]; angiogenesis involved in wound healing [GO:0060055]; binding of sperm to zona pellucida [GO:0007339]; branching morphogenesis of an epithelial tube [GO:0048754]; cell adhesion [GO:0007155]; development of secondary sexual characteristics [GO:0045136]; epithelial cell development [GO:0002064]; extracellular matrix organization [GO:0030198]; galactose metab…	basolateral plasma membrane [GO:0016323]; brush border membrane [GO:0031526]; cell surface [GO:0009986]; desmosome [GO:0030057]; external side of plasma membrane [GO:0009897]; extracellular exosome [GO:0070062]; extracellular space [GO:0005615]; filopodium [GO:0030175]; Golgi apparatus [GO:0005794]; Golgi cisterna membrane [GO:0032580]; Golgi trans cisterna [GO:0000138]; integral component of mem…	alpha-tubulin binding [GO:0043014]; beta-N-acetylglucosaminylglycopeptide beta-1,4-galactosyltransferase activity [GO:0003831]; beta-tubulin binding [GO:0048487]; cytoskeletal protein binding [GO:0008092]; galactosyltransferase activity [GO:0008378]; lactose synthase activity [GO:0004461]; manganese ion binding [GO:0030145]; N-acetyllactosamine synthase activity [GO:0003945]; protein homodimeriza…	0	0	0	1	1	1	1	1	0	1	1	1	1	1	1	1	1	1
GO:0006928	movement.of.cell.or.subcellular.component	P18206	FBpp0070404_Drosophila_melanogaster	0	Vinculin (Metavinculin) (MV)	adherens junction assembly [GO:0034333]; apical junction assembly [GO:0043297]; axon extension [GO:0048675]; cell adhesion [GO:0007155]; cell-matrix adhesion [GO:0007160]; epithelial cell-cell adhesion [GO:0090136]; lamellipodium assembly [GO:0030032]; morphogenesis of an epithelium [GO:0002009]; movement of cell or subcellular component [GO:0006928]; muscle contraction [GO:0006936]; negative reg…	adherens junction [GO:0005912]; brush border [GO:0005903]; cell [GO:0005623]; cell-cell adherens junction [GO:0005913]; cell-cell junction [GO:0005911]; cell-substrate junction [GO:0030055]; costamere [GO:0043034]; cytoskeleton [GO:0005856]; cytosol [GO:0005829]; extracellular exosome [GO:0070062]; extracellular region [GO:0005576]; extracellular vesicle [GO:1903561]; fascia adherens [GO:0005916]…	actin binding [GO:0003779]; alpha-catenin binding [GO:0045294]; beta-catenin binding [GO:0008013]; cadherin binding [GO:0045296]; dystroglycan binding [GO:0002162]; structural molecule activity [GO:0005198]; ubiquitin protein ligase binding [GO:0031625]	0	1	0	0	0	0	0	0	0	0	0	0	0	0	0	0	0	0
GO:0006928	movement.of.cell.or.subcellular.component	P20929	gi_569006538_ref_XP_006526808.1__Mus_musculus	0	Nebulin	muscle filament sliding [GO:0030049]; muscle organ development [GO:0007517]; regulation of actin filament length [GO:0030832]; somatic muscle development [GO:0007525]	actin cytoskeleton [GO:0015629]; cytosol [GO:0005829]; extracellular exosome [GO:0070062]; Z disc [GO:0030018]	actin binding [GO:0003779]; structural constituent of muscle [GO:0008307]	0	1	0	1	0	1	1	1	0	1	1	0	1	1	1	1	1	1
GO:0006928	movement.of.cell.or.subcellular.component	P22467	gi_440804443_gb_ELR25320.1__Acanth.castellanii	5.8e-07	Myosin IA heavy chain (Myosin-like protein abmA)	cell motility [GO:0048870]; negative regulation of lateral pseudopodium assembly [GO:0031276]; response to other organism [GO:0051707]	cell-cell contact zone [GO:0044291]; cell leading edge [GO:0031252]; myosin complex [GO:0016459]; plasma membrane [GO:0005886]; pseudopodium [GO:0031143]	actin binding [GO:0003779]; ATP binding [GO:0005524]; calmodulin binding [GO:0005516]; motor activity [GO:0003774]	0	1	1	1	0	1	0	0	0	0	0	0	0	0	0	0	0	0
GO:0006928	movement.of.cell.or.subcellular.component	P42230	gi_568967120_ref_XP_006513498.1__Mus_musculus	2.8e-257	Signal transducer and activator of transcription 5A (Mammary gland factor)	2-oxoglutarate metabolic process [GO:0006103]; allantoin metabolic process [GO:0000255]; cellular response to cytokine stimulus [GO:0071345]; cellular response to granulocyte macrophage colony-stimulating factor stimulus [GO:0097011]; cellular response to organic cyclic compound [GO:0071407]; citrate metabolic process [GO:0006101]; creatine metabolic process [GO:0006600]; creatinine metabolic pro…	cytoplasm [GO:0005737]; cytosol [GO:0005829]; nucleoplasm [GO:0005654]; nucleus [GO:0005634]	DNA binding [GO:0003677]; RNA polymerase II core promoter sequence-specific DNA binding [GO:0000979]; sequence-specific DNA binding [GO:0043565]; signal transducer activity [GO:0004871]; transcriptional activator activity, RNA polymerase II transcription regulatory region sequence-specific binding [GO:0001228]	0	1	0	1	0	0	0	0	0	0	0	0	0	0	0	0	0	0
GO:0006928	movement.of.cell.or.subcellular.component	P50429	gi_922852175_gb_KOO20882.1__Chrysochrom_tobin	9.6e-130	Arylsulfatase B (ASB) (EC 3.1.6.12) (N-acetylgalactosamine-4-sulfatase) (G4S)	colon epithelial cell migration [GO:0061580]; metabolic process [GO:0008152]; positive regulation of neuron projection development [GO:0010976]; regulation of epithelial cell migration [GO:0010632]	cell surface [GO:0009986]; extracellular exosome [GO:0070062]; lysosome [GO:0005764]	arylsulfatase activity [GO:0004065]; metal ion binding [GO:0046872]; N-acetylgalactosamine-4-sulfatase activity [GO:0003943]	0	1	0	1	1	1	1	1	1	0	1	1	1	1	1	1	0	1
GO:0006928	movement.of.cell.or.subcellular.component	Q01063	gi_831773627_ref_XP_012753966.1__Acyto_subglobosum	1.7e-109	cAMP-specific 3',5'-cyclic phosphodiesterase 4D (EC 3.1.4.53) (DPDE3)	aging [GO:0007568]; cAMP catabolic process [GO:0006198]; cellular response to epinephrine stimulus [GO:0071872]; cellular response to lipopolysaccharide [GO:0071222]; establishment of endothelial barrier [GO:0061028]; leukocyte migration [GO:0050900]; multicellular organism growth [GO:0035264]; negative regulation of heart contraction [GO:0045822]; negative regulation of peptidyl-serine phosphory…	apical plasma membrane [GO:0016324]; calcium channel complex [GO:0034704]; centrosome [GO:0005813]; cytosol [GO:0005829]; nuclear membrane [GO:0031965]	3',5'-cyclic-AMP phosphodiesterase activity [GO:0004115]; ATPase binding [GO:0051117]; cAMP binding [GO:0030552]; drug binding [GO:0008144]; ion channel binding [GO:0044325]; metal ion binding [GO:0046872]; scaffold protein binding [GO:0097110]	0	1	1	1	1	1	1	1	1	1	1	1	1	1	1	1	1	1
GO:0006928	movement.of.cell.or.subcellular.component	Q148C8	jgi_Bigna1_68932_fgenesh1_pg.7_NUM_227_Big_natans	1.2e-06	Migration and invasion enhancer 1	apoptotic process [GO:0006915]; negative regulation of apoptotic process [GO:0043066]; positive regulation of cell migration [GO:0030335]; positive regulation of filopodium assembly [GO:0051491]	cytosol [GO:0005829]; intrinsic component of the cytoplasmic side of the plasma membrane [GO:0031235]	0	0	0	0	0	0	1	0	0	1	0	0	0	1	0	1	1	1	1
GO:0006928	movement.of.cell.or.subcellular.component	Q1LVF0	gi_440793534_gb_ELR14713.1__Acanth.castellanii	1.6e-06	Laminin subunit gamma-1	axon guidance [GO:0007411]; brain development [GO:0007420]; brain morphogenesis [GO:0048854]; cell adhesion [GO:0007155]; detection of light stimulus involved in visual perception [GO:0050908]; eye development [GO:0001654]; muscle organ development [GO:0007517]; notochord development [GO:0030903]; notochord morphogenesis [GO:0048570]; optokinetic behavior [GO:0007634]; retinal ganglion cell axon …	basement membrane [GO:0005604]	0	0	0	0	0	0	0	0	0	0	0	0	0	0	0	0	0	0	0
GO:0006928	movement.of.cell.or.subcellular.component	Q293Q2	GSPATP00000361001_Param_tetraurelia	1.8e-07	Zinc finger protein squeeze	dendrite guidance [GO:0070983]; muscle organ development [GO:0007517]; neuroblast development [GO:0014019]; oogenesis [GO:0048477]; regulation of transcription, DNA-templated [GO:0006355]; transcription, DNA-templated [GO:0006351]	nucleus [GO:0005634]	metal ion binding [GO:0046872]; nucleic acid binding [GO:0003676]	0	0	0	0	1	1	0	0	0	0	0	0	0	0	0	0	0	0
GO:0006928	movement.of.cell.or.subcellular.component	Q29AK2	gi_121868159_gb_EAX79595.1__Trich_vaginalis	8.2e-31	Leishmanolysin-like peptidase (EC 3.4.24.-)	brain development [GO:0007420]; cell adhesion [GO:0007155]; cell division [GO:0051301]; centrosome duplication [GO:0051298]; chromatin remodeling [GO:0006338]; electron transport chain [GO:0022900]; germ cell migration [GO:0008354]; gonad development [GO:0008406]; imaginal disc development [GO:0007444]; lipid storage [GO:0019915]; mitotic centrosome separation [GO:0007100]; mitotic chromosome con…	cytoplasm [GO:0005737]; membrane [GO:0016020]	metal ion binding [GO:0046872]; metalloendopeptidase activity [GO:0004222]; peptidase activity [GO:0008233]	0	1	1	1	0	1	1	1	1	1	1	1	1	1	1	1	1	1
GO:0006928	movement.of.cell.or.subcellular.component	Q54F87	DDB0305174_DDB_G0291009_Dicty_discoideum	5.9e-95	Arpin	cell migration [GO:0016477]; directional locomotion [GO:0033058]; negative regulation of cell migration [GO:0030336]	0	0	0	1	0	0	0	0	0	0	0	0	0	0	0	0	0	0	0	0
GO:0006928	movement.of.cell.or.subcellular.component	Q54I71	augustus_masked-scaffold_2294-processed-gene-0.2-mRNA-1_Cymbomonas	1.1e-56	Protein aardvark (Suppressor of amiB protein 16)	cell adhesion [GO:0007155]; cell motility [GO:0048870]; cellular protein localization [GO:0034613]; centrosome localization [GO:0051642]; culmination involved in sorocarp development [GO:0031154]; epithelial cell morphogenesis [GO:0003382]; establishment or maintenance of bipolar cell polarity [GO:0061245]; Golgi localization [GO:0051645]; multicellular organism development [GO:0007275]; positive…	adherens junction [GO:0005912]; basal cortex [GO:0045180]; cell-cell junction [GO:0005911]; centrosome [GO:0005813]; cytoplasm [GO:0005737]; nucleus [GO:0005634]	alpha-catenin binding [GO:0045294]	0	0	0	1	1	1	1	0	1	1	1	1	1	1	1	1	1	1
GO:0006928	movement.of.cell.or.subcellular.component	Q54K32	EPZ36591_Rozella_allomycis	6.1e-231	Ras GTPase-activating-like protein rgaA (DGAP1) (Developmental gene 1029 protein)	actin cytoskeleton organization [GO:0030036]; cell growth [GO:0016049]; cell motility [GO:0048870]; cellular protein localization [GO:0034613]; chemotaxis to cAMP [GO:0043327]; culmination involved in sorocarp development [GO:0031154]; epithelial cell morphogenesis [GO:0003382]; mitotic cytokinesis [GO:0000281]; positive regulation of cytoskeleton organization [GO:0051495]; positive regulation of…	basal cortex [GO:0045180]; cell cortex [GO:0005938]; cell trailing edge [GO:0031254]; cleavage furrow [GO:0032154]; lateral part of motile cell [GO:0031255]; plasma membrane [GO:0005886]	calmodulin binding [GO:0005516]; GTPase activator activity [GO:0005096]; Rac GTPase binding [GO:0048365]	0	1	0	0	0	0	0	0	0	0	0	0	0	0	0	0	0	0
GO:0006928	movement.of.cell.or.subcellular.component	Q5EA25	GSPATP00038582001_Param_tetraurelia	0.00057	Sushi repeat-containing protein SRPX2	angiogenesis [GO:0001525]; cell-cell adhesion [GO:0098609]; cell motility [GO:0048870]; positive regulation of cell migration involved in sprouting angiogenesis [GO:0090050]; positive regulation of synapse assembly [GO:0051965]; regulation of phosphorylation [GO:0042325]	cell junction [GO:0030054]; cell surface [GO:0009986]; cytoplasm [GO:0005737]; excitatory synapse [GO:0060076]; extracellular space [GO:0005615]; microtubule cytoskeleton [GO:0015630]; synaptic membrane [GO:0097060]	hepatocyte growth factor binding [GO:0036458]; identical protein binding [GO:0042802]; receptor binding [GO:0005102]	0	0	0	0	0	1	0	0	0	0	0	0	0	0	0	0	0	0
GO:0006928	movement.of.cell.or.subcellular.component	Q5SNZ0	gi_440793439_gb_ELR14622.1__Acanth.castellanii	0	Girdin (Akt phosphorylation enhancer) (APE) (Coiled-coil domain-containing protein 88A) (G alpha-interacting vesicle-associated protein) (GIV) (Girders of actin filament) (Hook-related protein 1) (HkRP1)	activation of protein kinase B activity [GO:0032148]; cell migration [GO:0016477]; cytoplasmic microtubule organization [GO:0031122]; cytoskeleton-dependent intracellular transport [GO:0030705]; DNA replication [GO:0006260]; lamellipodium assembly [GO:0030032]; membrane organization [GO:0061024]; positive regulation of cilium assembly [GO:0045724]; positive regulation of protein localization to c…	cell leading edge [GO:0031252]; centriole [GO:0005814]; centrosome [GO:0005813]; ciliary basal body [GO:0036064]; cytoplasm [GO:0005737]; cytoplasmic vesicle [GO:0031410]; cytosol [GO:0005829]; endoplasmic reticulum [GO:0005783]; Golgi apparatus [GO:0005794]; lamellipodium [GO:0030027]; membrane [GO:0016020]; plasma membrane [GO:0005886]	actin binding [GO:0003779]; dynein light intermediate chain binding [GO:0051959]; microtubule binding [GO:0008017]; phosphatidylinositol binding [GO:0035091]; protein homodimerization activity [GO:0042803]; protein kinase B binding [GO:0043422]	0	0	0	0	0	0	0	0	0	0	0	0	0	0	0	0	0	0
GO:0006928	movement.of.cell.or.subcellular.component	Q5TD94	GSPATP00025486001_Param_tetraurelia	2.2e-118	Radial spoke head protein 4 homolog A (Radial spoke head-like protein 3)	axoneme assembly [GO:0035082]; cilium movement [GO:0003341]	axoneme [GO:0005930]; cytoplasm [GO:0005737]; motile cilium [GO:0031514]; radial spoke [GO:0001534]	0	0	0	1	1	1	1	1	1	1	1	1	1	1	1	1	1	1	1
GO:0006928	movement.of.cell.or.subcellular.component	Q60591	maker-scaffold_452-snap-gene-0.17-mRNA-1_Cymbomonas	1.9e-226	Nuclear factor of activated T-cells, cytoplasmic 2 (NF-ATc2) (NFATc2) (NFAT pre-existing subunit) (NF-ATp) (T-cell transcription factor NFAT1)	B cell receptor signaling pathway [GO:0050853]; calcineurin-NFAT signaling cascade [GO:0033173]; cell migration [GO:0016477]; cellular response to DNA damage stimulus [GO:0006974]; cytokine production [GO:0001816]; myotube cell development [GO:0014904]; negative regulation of transcription from RNA polymerase II promoter [GO:0000122]; positive regulation of B cell proliferation [GO:0030890]; posi…	cytoplasm [GO:0005737]; cytosol [GO:0005829]; intracellular ribonucleoprotein complex [GO:0030529]; nuclear chromatin [GO:0000790]; nuclear transcription factor complex [GO:0044798]; nucleoplasm [GO:0005654]; nucleus [GO:0005634]; transcription factor complex [GO:0005667]	chromatin binding [GO:0003682]; RNA polymerase II core promoter proximal region sequence-specific DNA binding [GO:0000978]; RNA polymerase II transcription factor activity, sequence-specific DNA binding [GO:0000981]; sequence-specific DNA binding [GO:0043565]; transcriptional activator activity, RNA polymerase II core promoter proximal region sequence-specific binding [GO:0001077]; transcriptiona…	0	0	0	0	0	1	0	0	0	0	0	0	0	0	0	0	0	0
GO:0006928	movement.of.cell.or.subcellular.component	Q60953	FBpp0303076_Drosophila_melanogaster	6.1e-262	Protein PML	activation of cysteine-type endopeptidase activity involved in apoptotic process [GO:0006919]; apoptotic process [GO:0006915]; branching involved in mammary gland duct morphogenesis [GO:0060444]; cell aging [GO:0007569]; cell cycle arrest [GO:0007050]; cell fate commitment [GO:0045165]; cellular response to interleukin-4 [GO:0071353]; cellular response to leukemia inhibitory factor [GO:1990830]; …	cytoplasm [GO:0005737]; cytosol [GO:0005829]; early endosome membrane [GO:0031901]; extrinsic component of endoplasmic reticulum membrane [GO:0042406]; nuclear chromosome, telomeric region [GO:0000784]; nuclear matrix [GO:0016363]; nuclear membrane [GO:0031965]; nucleolus [GO:0005730]; nucleoplasm [GO:0005654]; nucleus [GO:0005634]; PML body [GO:0016605]	cobalt ion binding [GO:0050897]; DNA binding [GO:0003677]; protein heterodimerization activity [GO:0046982]; protein homodimerization activity [GO:0042803]; SMAD binding [GO:0046332]; SUMO binding [GO:0032183]; transcription coactivator activity [GO:0003713]; ubiquitin protein ligase binding [GO:0031625]; zinc ion binding [GO:0008270]	0	1	0	0	1	1	1	1	1	1	1	1	1	1	1	1	0	0
GO:0006928	movement.of.cell.or.subcellular.component	Q62036	gi_307107588_gb_EFN55830.1__Chlorella_sp	6e-141	Centrosomal protein of 131 kDa (5-azacytidine-induced protein 1) (Pre-acrosome localization protein 1)	cell cycle [GO:0007049]; intraciliary transport [GO:0042073]; intraciliary transport involved in cilium assembly [GO:0035735]; intramanchette transport [GO:1990953]; manchette assembly [GO:1905198]; multicellular organism development [GO:0007275]; non-motile cilium assembly [GO:1905515]; positive regulation of cell proliferation [GO:0008284]; positive regulation of intracellular protein transport…	acrosomal vesicle [GO:0001669]; centriolar satellite [GO:0034451]; centrosome [GO:0005813]; ciliary transition zone [GO:0035869]; intercellular bridge [GO:0045171]; intracellular membrane-bounded organelle [GO:0043231]; manchette [GO:0002177]; microtubule cytoskeleton [GO:0015630]; microtubule organizing center [GO:0005815]	protein complex binding [GO:0032403]; protein homodimerization activity [GO:0042803]	0	0	1	0	0	1	0	1	1	1	1	1	1	1	1	1	1	1
GO:0006928	movement.of.cell.or.subcellular.component	Q64374	FBpp0073422_Drosophila_melanogaster	4.8e-105	Regucalcin (RC) (Gluconolactonase) (GNL) (EC 3.1.1.17) (Senescence marker protein 30) (SMP-30)	aging [GO:0007568]; cellular calcium ion homeostasis [GO:0006874]; kidney development [GO:0001822]; L-ascorbic acid biosynthetic process [GO:0019853]; liver regeneration [GO:0097421]; negative regulation of apoptotic process [GO:0043066]; negative regulation of bone development [GO:1903011]; negative regulation of calcium-dependent ATPase activity [GO:1903611]; negative regulation of cyclic-nucle…	cytoplasm [GO:0005737]; cytosol [GO:0005829]; extracellular region [GO:0005576]; nucleus [GO:0005634]	calcium ion binding [GO:0005509]; enzyme regulator activity [GO:0030234]; gluconolactonase activity [GO:0004341]; zinc ion binding [GO:0008270]	0	1	0	1	1	1	1	1	1	1	1	0	1	1	1	1	1	1
GO:0006928	movement.of.cell.or.subcellular.component	Q66HL2	gi_255760028_ref_NP_032251.2__Mus_musculus	1.2e-37	Src substrate cortactin	actin cytoskeleton reorganization [GO:0031532]; actin filament polymerization [GO:0030041]; brain development [GO:0007420]; cell motility [GO:0048870]; focal adhesion assembly [GO:0048041]; intracellular protein transport [GO:0006886]; lamellipodium organization [GO:0097581]; modification of postsynaptic actin cytoskeleton [GO:0098885]; neuron projection morphogenesis [GO:0048812]; positive regul…	cell junction [GO:0030054]; clathrin-coated pit [GO:0005905]; cortical cytoskeleton [GO:0030863]; dendritic spine [GO:0043197]; focal adhesion [GO:0005925]; lamellipodium [GO:0030027]; plasma membrane [GO:0005886]; podosome [GO:0002102]; postsynaptic actin cytoskeleton [GO:0098871]; ruffle [GO:0001726]	Arp2/3 complex binding [GO:0071933]; proline-rich region binding [GO:0070064]	0	1	0	0	0	0	0	0	0	0	0	0	0	0	0	0	0	0
GO:0006928	movement.of.cell.or.subcellular.component	Q6AYM4	TTHERM_00401950_Tetrah_thermophila	8.8e-83	Protein DPCD	determination of left/right symmetry [GO:0007368]; epithelial cilium movement [GO:0003351]; flagellated sperm motility [GO:0030317]; lateral ventricle development [GO:0021670]; left/right pattern formation [GO:0060972]; spermatogenesis [GO:0007283]; third ventricle development [GO:0021678]	nucleus [GO:0005634]	0	0	1	1	1	1	1	1	1	1	1	1	1	1	1	0	1	1	1
GO:0006928	movement.of.cell.or.subcellular.component	Q6PDL0	DDB0233302_DDB_G0292904_Dicty_discoideum	1.5e-124	Cytoplasmic dynein 1 light intermediate chain 2 (Dynein light intermediate chain 2, cytosolic)	cellular response to nerve growth factor stimulus [GO:1990090]; centrosome localization [GO:0051642]; microtubule-based movement [GO:0007018]; microtubule cytoskeleton organization [GO:0000226]; protein homooligomerization [GO:0051260]; transport [GO:0006810]	centrosome [GO:0005813]; cytoplasmic dynein complex [GO:0005868]; kinetochore [GO:0000776]; late endosome [GO:0005770]; lysosome [GO:0005764]; membrane [GO:0016020]; microtubule [GO:0005874]	ATP binding [GO:0005524]; dynein heavy chain binding [GO:0045504]; microtubule motor activity [GO:0003777]	0	1	1	1	0	0	1	0	1	0	0	1	1	1	1	1	1	1
GO:0006928	movement.of.cell.or.subcellular.component	Q6TDU8	gi_922858157_gb_KOO26326.1__Chrysochrom_tobin	5.2e-180	Protein CASC1 (Cancer susceptibility candidate gene 1 protein homolog) (Lung adenoma susceptibility protein 1)	microtubule-based movement [GO:0007018]	0	beta-tubulin binding [GO:0048487]; microtubule binding [GO:0008017]	0	0	1	1	1	1	1	1	1	1	1	1	1	1	1	1	1	1
GO:0006928	movement.of.cell.or.subcellular.component	Q7K2D2	jgi_Conco1_5733_gm1.3973_g_Conidiobolus_coronatus	2.3e-62	Dynactin subunit 2 (Dynamitin) (Dynactin 2 p50 subunit)	cell proliferation [GO:0008283]; centrosome localization [GO:0051642]; clathrin-dependent endocytosis involved in vitellogenesis [GO:0061883]; microtubule-based movement [GO:0007018]; mitotic cell cycle [GO:0000278]; mitotic spindle organization [GO:0007052]; mRNA transport [GO:0051028]; oocyte microtubule cytoskeleton organization [GO:0016325]; oogenesis [GO:0048477]; photoreceptor cell maintena…	axon cytoplasm [GO:1904115]; cell cortex [GO:0005938]; centrosome [GO:0005813]; dynactin complex [GO:0005869]; dynein complex [GO:0030286]; membrane [GO:0016020]; microtubule [GO:0005874]; vesicle [GO:0031982]	motor activity [GO:0003774]	0	1	0	0	0	0	0	0	1	0	0	0	0	0	0	0	0	0
GO:0006928	movement.of.cell.or.subcellular.component	Q7TPH6	gi_568986404_ref_XP_006518462.1__Mus_musculus	0	E3 ubiquitin-protein ligase MYCBP2 (EC 2.3.2.27) (Myc-binding protein 2) (Pam/highwire/rpm-1 protein) (Protein associated with Myc) (RING-type E3 ubiquitin transferase MYCBP2)	branchiomotor neuron axon guidance [GO:0021785]; cell morphogenesis involved in neuron differentiation [GO:0048667]; central nervous system projection neuron axonogenesis [GO:0021952]; motor neuron axon guidance [GO:0008045]; negative regulation of protein catabolic process [GO:0042177]; protein ubiquitination [GO:0016567]; regulation of cytoskeleton organization [GO:0051493]; regulation of prote…	axon [GO:0030424]; membrane [GO:0016020]; microtubule cytoskeleton [GO:0015630]; nucleus [GO:0005634]	metal ion binding [GO:0046872]; protein homodimerization activity [GO:0042803]; transferase activity [GO:0016740]	0	1	1	0	1	1	1	1	1	1	1	1	0	1	1	0	1	1
GO:0006928	movement.of.cell.or.subcellular.component	Q7Z494	gi_955171706_emb_CUG86143.1__Bodo_saltans	1.4e-26	Nephrocystin-3	atrial septum development [GO:0003283]; cilium assembly [GO:0060271]; convergent extension involved in gastrulation [GO:0060027]; determination of intestine left/right asymmetry [GO:0071908]; determination of left/right symmetry [GO:0007368]; determination of liver left/right asymmetry [GO:0071910]; determination of pancreatic left/right asymmetry [GO:0035469]; determination of stomach left/right…	cilium [GO:0005929]; cytosol [GO:0005829]	0	0	1	1	1	1	1	1	1	1	1	1	1	1	1	1	1	1	1
GO:0006928	movement.of.cell.or.subcellular.component	Q80U56	GSPATP00017646001_Param_tetraurelia	2.6e-84	Late secretory pathway protein AVL9 homolog	cell migration [GO:0016477]; localization [GO:0051179]	cytoplasm [GO:0005737]; integral component of membrane [GO:0016021]; recycling endosome [GO:0055037]	0	0	1	0	0	0	0	0	0	0	0	0	0	0	0	0	0	0	0
GO:0006928	movement.of.cell.or.subcellular.component	Q80UF4	FBpp0311014_Drosophila_melanogaster	9.9e-220	Serologically defined colon cancer antigen 8 homolog (Centrosomal colon cancer autoantigen protein) (mCCCAP)	centrosome cycle [GO:0007098]; establishment of cell polarity [GO:0030010]; microtubule organizing center organization [GO:0031023]; neuron migration [GO:0001764]; tube formation [GO:0035148]	cell-cell junction [GO:0005911]; centriolar satellite [GO:0034451]; centriole [GO:0005814]; centrosome [GO:0005813]; cytoplasm [GO:0005737]	0	0	0	0	0	0	1	0	0	0	0	0	0	0	0	0	0	0	0
GO:0006928	movement.of.cell.or.subcellular.component	Q80UG2	gi_568963753_ref_XP_006512138.1__Mus_musculus	0	Plexin-A4	anterior commissure morphogenesis [GO:0021960]; axon guidance [GO:0007411]; branchiomotor neuron axon guidance [GO:0021785]; chemorepulsion of branchiomotor axon [GO:0021793]; cranial nerve morphogenesis [GO:0021602]; facial nerve morphogenesis [GO:0021610]; facial nerve structural organization [GO:0021612]; glossopharyngeal nerve morphogenesis [GO:0021615]; motor neuron axon guidance [GO:0008045…	integral component of membrane [GO:0016021]; plasma membrane [GO:0005886]	semaphorin receptor activity [GO:0017154]	0	0	1	1	1	1	1	1	1	1	1	1	1	1	1	1	1	1
GO:0006928	movement.of.cell.or.subcellular.component	Q86IV5	gi_440789667_gb_ELR10971.1__Acanth.castellanii	3.8e-90	Countin-1	actin filament polymerization [GO:0030041]; cell motility [GO:0048870]; glucose homeostasis [GO:0042593]; multicellular organism development [GO:0007275]; negative regulation of aggregate size involved in sorocarp development [GO:0031158]; negative regulation of cell adhesion [GO:0007162]; negative regulation of cGMP biosynthetic process [GO:0030827]; regulation of glucose-6-phosphatase activity …	extracellular region [GO:0005576]	signal transducer activity [GO:0004871]	0	0	1	1	0	0	1	1	0	0	1	0	0	0	0	0	0	0
GO:0006928	movement.of.cell.or.subcellular.component	Q8BSN3	maker-scaffold_4878-augustus-gene-0.4-mRNA-1_Cymbomonas	2.6e-131	Coiled-coil domain-containing protein 151	cilium movement [GO:0003341]; determination of heart left/right asymmetry [GO:0061371]; determination of left/right symmetry [GO:0007368]; heart development [GO:0007507]; outer dynein arm assembly [GO:0036158]; regulation of cilium assembly [GO:1902017]	axoneme [GO:0005930]; centriole [GO:0005814]; ciliary basal body [GO:0036064]; cilium [GO:0005929]	0	0	0	1	1	1	1	1	1	1	1	1	1	1	1	1	1	1	1
GO:0006928	movement.of.cell.or.subcellular.component	Q8C0T9	gi_922862216_gb_KOO29862.1__Chrysochrom_tobin	3.5e-114	Adenylate cyclase type 10 (EC 4.6.1.1) (Germ cell soluble adenylyl cyclase) (sAC) (Testicular soluble adenylyl cyclase)	cAMP biosynthetic process [GO:0006171]; cellular response to inorganic substance [GO:0071241]; epithelial cilium movement [GO:0003351]; intracellular signal transduction [GO:0035556]; positive regulation of apoptotic process [GO:0043065]; spermatogenesis [GO:0007283]	apical part of cell [GO:0045177]; axon [GO:0030424]; basal part of cell [GO:0045178]; cytoplasm [GO:0005737]; cytosol [GO:0005829]; dendrite [GO:0030425]; growth cone [GO:0030426]; membrane [GO:0016020]; microtubule cytoskeleton [GO:0015630]; mitochondrion [GO:0005739]; motile cilium [GO:0031514]; neuronal cell body [GO:0043025]; nucleus [GO:0005634]; perinuclear region of cytoplasm [GO:0048471];…	adenylate cyclase activity [GO:0004016]; ATPase binding [GO:0051117]; ATP binding [GO:0005524]; bicarbonate binding [GO:0071890]; magnesium ion binding [GO:0000287]; manganese ion binding [GO:0030145]	0	1	1	1	1	1	1	1	1	1	1	1	1	1	1	1	1	1
GO:0006928	movement.of.cell.or.subcellular.component	Q8C3R1	gi_440790687_gb_ELR11967.1__Acanth.castellanii	3e-260	BRCA1-associated ATM activator 1 (BRCA1-associated protein required for ATM activation protein 1)	apoptotic process [GO:0006915]; cell growth [GO:0016049]; cell migration [GO:0016477]; cell proliferation [GO:0008283]; cellular response to DNA damage stimulus [GO:0006974]; glucose metabolic process [GO:0006006]; mitochondrion localization [GO:0051646]; positive regulation of protein phosphorylation [GO:0001934]; response to ionizing radiation [GO:0010212]	cytoplasm [GO:0005737]; membrane [GO:0016020]; nucleoplasm [GO:0005654]; nucleus [GO:0005634]	0	0	0	0	0	0	0	0	0	0	0	0	0	0	0	0	0	0	0
GO:0006928	movement.of.cell.or.subcellular.component	Q8C6S9	gi_568969342_ref_XP_006514455.1__Mus_musculus	0	Cilia- and flagella-associated protein 54	cell differentiation [GO:0030154]; cilium assembly [GO:0060271]; cilium movement involved in cell motility [GO:0060294]; spermatogenesis [GO:0007283]	axoneme [GO:0005930]; cytoplasm [GO:0005737]	0	0	0	1	1	1	1	1	1	1	1	1	1	1	1	1	1	1	1
GO:0006928	movement.of.cell.or.subcellular.component	Q8K4J6	gi_127138894_ref_NP_694629.2__Mus_musculus	1.9e-38	MKL/myocardin-like protein 1 (Basic SAP coiled-coil transcription activator) (Megakaryoblastic leukemia 1 protein homolog) (Myocardin-related transcription factor A) (MRTF-A)	actin cytoskeleton organization [GO:0030036]; forebrain development [GO:0030900]; negative regulation of apoptotic signaling pathway [GO:2001234]; negative regulation of cysteine-type endopeptidase activity involved in apoptotic process [GO:0043154]; neuron migration [GO:0001764]; neuron projection development [GO:0031175]; positive regulation of transcription, DNA-templated [GO:0045893]; positiv…	cytoplasm [GO:0005737]; cytosol [GO:0005829]; nucleoplasm [GO:0005654]; nucleus [GO:0005634]	actin binding [GO:0003779]; actin monomer binding [GO:0003785]; leucine zipper domain binding [GO:0043522]; RNA polymerase II transcription coactivator activity [GO:0001105]; transcription coactivator activity [GO:0003713]; transcription factor activity, sequence-specific DNA binding [GO:0003700]; transcription regulatory region sequence-specific DNA binding [GO:0000976]	0	1	0	0	0	0	0	0	0	0	0	0	0	0	0	0	0	0
GO:0006928	movement.of.cell.or.subcellular.component	Q8R507	gi_568945659_ref_XP_006539991.1__Mus_musculus	1e-167	Fukutin (EC 2.-.-.-)	negative regulation of cell proliferation [GO:0008285]; negative regulation of JNK cascade [GO:0046329]; neuron migration [GO:0001764]; protein O-linked mannosylation [GO:0035269]; regulation of protein glycosylation [GO:0060049]	cis-Golgi network [GO:0005801]; endoplasmic reticulum [GO:0005783]; Golgi apparatus [GO:0005794]; Golgi membrane [GO:0000139]; integral component of membrane [GO:0016021]; nucleus [GO:0005634]	transferase activity [GO:0016740]	0	0	0	0	0	0	0	0	1	0	0	0	0	0	0	0	0	0
GO:0006928	movement.of.cell.or.subcellular.component	Q94251	gi_121914354_gb_EAY19154.1__Trich_vaginalis	1e-28	F-box protein dre-1 (Daf-12 redundant function protein)	apoptotic process [GO:0006915]; embryo development ending in birth or egg hatching [GO:0009792]; gonad development [GO:0008406]; mesodermal cell migration [GO:0008078]; molting cycle, collagen and cuticulin-based cuticle [GO:0018996]; nematode larval development [GO:0002119]; positive regulation of apoptotic process [GO:0043065]; protein ubiquitination [GO:0016567]; regulation of development, het…	cytoplasm [GO:0005737]; nucleus [GO:0005634]; ubiquitin ligase complex [GO:0000151]	zinc ion binding [GO:0008270]	0	1	1	1	1	1	1	1	1	1	1	1	1	1	1	1	1	1
GO:0006928	movement.of.cell.or.subcellular.component	Q9CWF6	Vocar.0002s0661.1.p_Volvox_carteri	1.5e-277	Bardet-Biedl syndrome 2 protein homolog	adult behavior [GO:0030534]; artery smooth muscle contraction [GO:0014824]; brain morphogenesis [GO:0048854]; cartilage development [GO:0051216]; cerebral cortex development [GO:0021987]; cilium assembly [GO:0060271]; fat cell differentiation [GO:0045444]; Golgi to plasma membrane protein transport [GO:0043001]; hippocampus development [GO:0021766]; leptin-mediated signaling pathway [GO:0033210];…	BBSome [GO:0034464]; ciliary basal body [GO:0036064]; ciliary membrane [GO:0060170]; cytoplasm [GO:0005737]; membrane [GO:0016020]; microvillus [GO:0005902]; motile cilium [GO:0031514]; stereocilium [GO:0032420]	RNA polymerase II repressing transcription factor binding [GO:0001103]	0	0	1	1	1	1	1	1	1	1	1	1	1	1	1	1	1	1
GO:0006928	movement.of.cell.or.subcellular.component	Q9DAJ5	AMSG_12406T0_Thec_trahens	3.8e-46	Dynein light chain roadblock-type 2 (Dynein light chain 2B, cytoplasmic)	microtubule-based movement [GO:0007018]; transport [GO:0006810]	cytoplasm [GO:0005737]; cytoplasmic dynein complex [GO:0005868]; extracellular exosome [GO:0070062]; microtubule [GO:0005874]; outer dynein arm [GO:0036157]	dynein intermediate chain binding [GO:0045505]; motor activity [GO:0003774]	0	0	1	1	1	1	1	1	0	1	1	1	0	1	1	1	1	1
GO:0006928	movement.of.cell.or.subcellular.component	Q9EPC1	gi_244790018_ref_NP_001155972.1__Mus_musculus	2.3e-142	Alpha-parvin (Actopaxin)	actin cytoskeleton reorganization [GO:0031532]; actin-mediated cell contraction [GO:0070252]; cell adhesion [GO:0007155]; cilium assembly [GO:0060271]; establishment or maintenance of cell polarity [GO:0007163]; heterotypic cell-cell adhesion [GO:0034113]; outflow tract septum morphogenesis [GO:0003148]; regulation of cell shape [GO:0008360]; smooth muscle cell chemotaxis [GO:0071670]; sprouting …	actin cytoskeleton [GO:0015629]; cytoplasm [GO:0005737]; cytosol [GO:0005829]; focal adhesion [GO:0005925]; lamellipodium [GO:0030027]; nucleus [GO:0005634]; plasma membrane [GO:0005886]; Z disc [GO:0030018]	actin binding [GO:0003779]; cadherin binding [GO:0045296]	0	1	0	0	0	1	0	0	1	0	0	0	0	0	0	0	0	0
GO:0006928	movement.of.cell.or.subcellular.component	Q9ES28	gi_568953414_ref_XP_006508905.1__Mus_musculus	1.3e-198	Rho guanine nucleotide exchange factor 7 (Beta-Pix) (PAK-interacting exchange factor beta) (p85SPR)	focal adhesion assembly [GO:0048041]; Golgi organization [GO:0007030]; hematopoietic progenitor cell differentiation [GO:0002244]; intracellular signal transduction [GO:0035556]; lamellipodium assembly [GO:0030032]; nervous system development [GO:0007399]; positive regulation of apoptotic process [GO:0043065]; positive regulation of fibroblast migration [GO:0010763]; positive regulation of growth…	cell cortex [GO:0005938]; cytosol [GO:0005829]; focal adhesion [GO:0005925]; lamellipodium [GO:0030027]; neuronal cell body [GO:0043025]; neuron projection [GO:0043005]; plasma membrane [GO:0005886]; protein complex [GO:0043234]; ruffle [GO:0001726]; storage vacuole [GO:0000322]	guanyl-nucleotide exchange factor activity [GO:0005085]; protein kinase binding [GO:0019901]; Rho guanyl-nucleotide exchange factor activity [GO:0005089]	0	1	0	0	0	0	0	0	0	0	0	0	0	0	0	0	0	0
GO:0006928	movement.of.cell.or.subcellular.component	Q9ESN9	FBpp0293548_Drosophila_melanogaster	5.5e-264	C-Jun-amino-terminal kinase-interacting protein 3 (JIP-3) (JNK-interacting protein 3) (JNK MAP kinase scaffold protein 3) (JNK/SAPK-associated protein 1) (JSAP1) (Mitogen-activated protein kinase 8-interacting protein 3) (Sunday driver 2)	activation of JUN kinase activity [GO:0007257]; axon guidance [GO:0007411]; forebrain development [GO:0030900]; in utero embryonic development [GO:0001701]; JNK cascade [GO:0007254]; lung alveolus development [GO:0048286]; lung morphogenesis [GO:0060425]; positive regulation of JUN kinase activity [GO:0043507]; positive regulation of neuron differentiation [GO:0045666]; post-embryonic development…	axolemma [GO:0030673]; cytoplasm [GO:0005737]; cytoplasmic vesicle [GO:0031410]; dendrite [GO:0030425]; Golgi membrane [GO:0000139]; growth cone [GO:0030426]; plasma membrane [GO:0005886]; smooth endoplasmic reticulum [GO:0005790]	JUN kinase binding [GO:0008432]; kinesin binding [GO:0019894]; MAP-kinase scaffold activity [GO:0005078]; mitogen-activated protein kinase kinase binding [GO:0031434]; mitogen-activated protein kinase kinase kinase binding [GO:0031435]; receptor signaling complex scaffold activity [GO:0030159]	0	0	0	0	0	0	0	0	0	0	0	0	0	0	0	0	0	0
GO:0006928	movement.of.cell.or.subcellular.component	Q9NQY0	gi_922863262_gb_KOO30735.1__Chrysochrom_tobin	0.004	Bridging integrator 3	actin filament organization [GO:0007015]; barrier septum assembly [GO:0000917]; cytokinesis [GO:0000910]; myoblast migration involved in skeletal muscle regeneration [GO:0014839]; protein localization [GO:0008104]; regulation of lamellipodium assembly [GO:0010591]; skeletal muscle fiber development [GO:0048741]; unidimensional cell growth [GO:0009826]	actin filament [GO:0005884]; cytoplasm [GO:0005737]	cytoskeletal adaptor activity [GO:0008093]	0	1	1	1	0	1	1	1	0	1	1	0	0	1	0	0	0	0
GO:0006928	movement.of.cell.or.subcellular.component	Q9P2D7	TTHERM_01043320_Tetrah_thermophila	1.2e-77	Dynein heavy chain 1, axonemal (Axonemal beta dynein heavy chain 1) (Ciliary dynein heavy chain 1) (Heat shock regulated protein 1) (HSRF-1) (hDHC7)	cilium-dependent cell motility [GO:0060285]; cilium movement [GO:0003341]; cilium movement involved in cell motility [GO:0060294]; epithelial cilium movement [GO:0003351]; flagellated sperm motility [GO:0030317]; inner dynein arm assembly [GO:0036159]	axonemal dynein complex [GO:0005858]; cytoplasm [GO:0005737]; inner dynein arm [GO:0036156]; microtubule [GO:0005874]; sperm flagellum [GO:0036126]	ATP binding [GO:0005524]; ATP-dependent microtubule motor activity, minus-end-directed [GO:0008569]; dynein intermediate chain binding [GO:0045505]; dynein light chain binding [GO:0045503]; dynein light intermediate chain binding [GO:0051959]; microtubule motor activity [GO:0003777]	0	0	1	1	1	1	1	1	1	1	1	1	1	1	1	1	1	1
GO:0006928	movement.of.cell.or.subcellular.component	Q9R0C0	DDB0306710_DDB_G0290921_Dicty_discoideum	9.8e-56	Biogenesis of lysosome-related organelles complex 1 subunit 6 (BLOC-1 subunit 6) (Pallid protein) (Pallidin) (Syntaxin 13-interacting protein)	anterograde axonal transport [GO:0008089]; anterograde synaptic vesicle transport [GO:0048490]; blood coagulation [GO:0007596]; endosome to melanosome transport [GO:0035646]; melanocyte differentiation [GO:0030318]; melanosome transport [GO:0032402]; membrane fusion [GO:0061025]; neuron projection development [GO:0031175]; pigmentation [GO:0043473]; positive regulation of natural killer cell acti…	axon cytoplasm [GO:1904115]; BLOC-1 complex [GO:0031083]; cytoplasm [GO:0005737]; endosome [GO:0005768]; extrinsic component of membrane [GO:0019898]; transport vesicle [GO:0030133]	actin filament binding [GO:0051015]; identical protein binding [GO:0042802]; protein homodimerization activity [GO:0042803]	0	1	1	0	1	1	0	0	0	0	0	1	1	1	1	1	1	0
GO:0006928	movement.of.cell.or.subcellular.component	Q9V4A7	GSPATP00004046001_Param_tetraurelia	1.3e-08	Plexin-B	axon guidance [GO:0007411]; dendrite self-avoidance [GO:0070593]; motor neuron axon guidance [GO:0008045]; negative regulation of cell adhesion [GO:0007162]; negative regulation of Rac protein signal transduction [GO:0035021]; olfactory bulb axon guidance [GO:0071678]; positive regulation of axonogenesis [GO:0050772]; positive regulation of Rho protein signal transduction [GO:0035025]; regulation…	dendrite [GO:0030425]; integral component of membrane [GO:0016021]; plasma membrane [GO:0005886]	semaphorin receptor activity [GO:0017154]	0	0	0	0	0	0	1	0	0	0	0	1	0	0	0	0	1	1
GO:0006928	movement.of.cell.or.subcellular.component	Q9VE87	gi_307102841_gb_EFN51108.1__Chlorella_sp	1.3e-96	Protein hemingway	detection of mechanical stimulus involved in sensory perception of sound [GO:0050910]; motile cilium assembly [GO:0044458]; spermatogenesis [GO:0007283]; sperm axoneme assembly [GO:0007288]; sperm individualization [GO:0007291]	cilium [GO:0005929]; cytoplasm [GO:0005737]; perikaryon [GO:0043204]	0	0	0	1	1	1	1	1	1	1	1	1	1	1	1	1	1	1	1
GO:0006928	movement.of.cell.or.subcellular.component	Q9VH19	TTHERM_00127210_Tetrah_thermophila	2.1e-100	Leishmanolysin-like peptidase (EC 3.4.24.-) (Invadolysin)	brain development [GO:0007420]; cell adhesion [GO:0007155]; cell division [GO:0051301]; centrosome duplication [GO:0051298]; chromatin remodeling [GO:0006338]; electron transport chain [GO:0022900]; germ cell migration [GO:0008354]; gonad development [GO:0008406]; imaginal disc development [GO:0007444]; lipid storage [GO:0019915]; mitotic centrosome separation [GO:0007100]; mitotic chromosome con…	cell leading edge [GO:0031252]; cytoplasm [GO:0005737]; membrane [GO:0016020]	metal ion binding [GO:0046872]; metalloendopeptidase activity [GO:0004222]; peptidase activity [GO:0008233]	0	1	1	1	1	1	1	1	1	1	1	1	1	1	1	1	1	1
GO:0006928	movement.of.cell.or.subcellular.component	Q9VT70	jgi_Allma1_510_AMAG_00483T0_Allomyces_Macrogynus	7.4e-66	Nuclear distribution protein nudE homolog	axonogenesis [GO:0007409]; border follicle cell migration [GO:0007298]; cell division [GO:0051301]; centrosome duplication [GO:0051298]; centrosome localization [GO:0051642]; dendrite morphogenesis [GO:0048813]; establishment of mitotic spindle orientation [GO:0000132]; establishment or maintenance of microtubule cytoskeleton polarity [GO:0030951]; germarium-derived oocyte fate determination [GO:…	axon [GO:0030424]; centrosome [GO:0005813]; cytoplasm [GO:0005737]; dendrite [GO:0030425]; kinesin complex [GO:0005871]; kinetochore [GO:0000776]; microtubule [GO:0005874]; nuclear envelope [GO:0005635]; spindle [GO:0005819]; spindle envelope [GO:0070732]; spindle pole centrosome [GO:0031616]	microtubule binding [GO:0008017]	0	0	0	0	1	1	1	0	1	0	0	0	0	0	0	0	0	1
GO:0006928	movement.of.cell.or.subcellular.component	Q9Z286	jgi_Neosp1_663933_estExt_fgenesh1_pg.C_80050_Neocallimastix_californiae	2.4e-38	Adenylate cyclase type 10 (EC 4.6.1.1) (Germ cell soluble adenylyl cyclase) (sAC) (Testicular soluble adenylyl cyclase)	cAMP biosynthetic process [GO:0006171]; cellular response to inorganic substance [GO:0071241]; epithelial cilium movement [GO:0003351]; intracellular signal transduction [GO:0035556]; positive regulation of apoptotic process [GO:0043065]; spermatogenesis [GO:0007283]	apical part of cell [GO:0045177]; axon [GO:0030424]; basal part of cell [GO:0045178]; cytoplasm [GO:0005737]; cytosol [GO:0005829]; dendrite [GO:0030425]; growth cone [GO:0030426]; microtubule cytoskeleton [GO:0015630]; mitochondrion [GO:0005739]; motile cilium [GO:0031514]; neuronal cell body [GO:0043025]; nucleus [GO:0005634]; perinuclear region of cytoplasm [GO:0048471]; plasma membrane [GO:00…	adenylate cyclase activity [GO:0004016]; ATPase binding [GO:0051117]; ATP binding [GO:0005524]; bicarbonate binding [GO:0071890]; magnesium ion binding [GO:0000287]; manganese ion binding [GO:0030145]	0	1	1	1	1	1	1	1	1	1	1	1	1	1	1	1	1	1
GO:0007399	nervous.system.development	A2ARV4	gi_253314536_ref_NP_032539.2__Mus_musculus	0	Low-density lipoprotein receptor-related protein 2 (LRP-2) (Glycoprotein 330) (gp330) (Megalin)	aorta development [GO:0035904]; cell proliferation [GO:0008283]; coronary artery morphogenesis [GO:0060982]; coronary vasculature development [GO:0060976]; folic acid import across plasma membrane [GO:1904447]; forebrain development [GO:0030900]; heart development [GO:0007507]; male gonad development [GO:0008584]; metal ion transport [GO:0030001]; negative regulation of BMP signaling pathway [GO:…	apical part of cell [GO:0045177]; apical plasma membrane [GO:0016324]; axon [GO:0030424]; brush border [GO:0005903]; brush border membrane [GO:0031526]; clathrin-coated pit [GO:0005905]; dendrite [GO:0030425]; endocytic vesicle [GO:0030139]; endoplasmic reticulum [GO:0005783]; endosome [GO:0005768]; external side of plasma membrane [GO:0009897]; extracellular exosome [GO:0070062]; Golgi apparatus…	calcium ion binding [GO:0005509]; chaperone binding [GO:0051087]; drug binding [GO:0008144]; receptor activity [GO:0004872]; SH3 domain binding [GO:0017124]; steroid hormone receptor binding [GO:0035258]	0	1	0	0	0	1	0	0	0	1	0	1	0	0	0	0	0	0
GO:0007399	nervous.system.development	A3KFU9	maker-scaffold_8536-snap-gene-0.4-mRNA-1_Cymbomonas	3.9e-96	Protein dispatched homolog 3 (Patched domain-containing protein 2) (RND-type protein RNDEu-2)	cholesterol metabolic process [GO:0008203]; negative regulation of neuron differentiation [GO:0045665]; positive regulation of lipid metabolic process [GO:0045834]; positive regulation of neural precursor cell proliferation [GO:2000179]	cytoplasm [GO:0005737]; cytoplasmic vesicle membrane [GO:0030659]; endoplasmic reticulum membrane [GO:0005789]; integral component of membrane [GO:0016021]; nuclear membrane [GO:0031965]	0	0	1	1	1	1	1	1	1	1	1	1	1	1	1	1	1	1	1
GO:0007399	nervous.system.development	A6H7G2	gi_440796638_gb_ELR17747.1__Acanth.castellanii	1.3e-09	Drebrin-like protein	adaptive immune response [GO:0002250]; neuron projection morphogenesis [GO:0048812]; podosome assembly [GO:0071800]; Rac protein signal transduction [GO:0016601]; receptor-mediated endocytosis [GO:0006898]; ruffle assembly [GO:0097178]; synapse assembly [GO:0007416]	cell cortex [GO:0005938]; cell junction [GO:0030054]; clathrin-coated vesicle membrane [GO:0030665]; cytosol [GO:0005829]; early endosome [GO:0005769]; extracellular exosome [GO:0070062]; Golgi membrane [GO:0000139]; lamellipodium [GO:0030027]; plasma membrane [GO:0005886]; podosome [GO:0002102]; ruffle [GO:0001726]; synapse [GO:0045202]	actin filament binding [GO:0051015]; cadherin binding [GO:0045296]; protein domain specific binding [GO:0019904]	0	1	0	1	1	1	1	1	1	1	1	1	1	1	1	1	1	1
GO:0007399	nervous.system.development	M9MSG8	gi_955170102_emb_CUG87335.1__Bodo_saltans	1.1e-156	Piezo-type mechanosensitive ion channel component	cellular response to mechanical stimulus [GO:0071260]; detection of mechanical stimulus [GO:0050982]; detection of temperature stimulus involved in sensory perception of pain [GO:0050965]; mechanosensory behavior [GO:0007638]; positive regulation of dendrite morphogenesis [GO:0050775]; regulation of membrane potential [GO:0042391]	integral component of membrane [GO:0016021]; plasma membrane [GO:0005886]	cation channel activity [GO:0005261]; mechanically-gated ion channel activity [GO:0008381]	0	1	1	0	1	1	1	1	1	1	1	1	1	1	1	1	1	1
GO:0007399	nervous.system.development	O08719	gi_568910460_ref_XP_006496715.1__Mus_musculus	1.1e-69	Ena/VASP-like protein (Ena/vasodilator-stimulated phosphoprotein-like)	actin nucleation [GO:0045010]; actin polymerization or depolymerization [GO:0008154]; axon guidance [GO:0007411]; central nervous system development [GO:0007417]; movement of cell or subcellular component [GO:0006928]; protein homotetramerization [GO:0051289]	cytoplasm [GO:0005737]; cytoskeleton [GO:0005856]; focal adhesion [GO:0005925]; lamellipodium [GO:0030027]	actin binding [GO:0003779]; SH3 domain binding [GO:0017124]	0	1	0	0	0	1	0	0	0	0	1	0	0	0	0	1	0	0
GO:0007399	nervous.system.development	O18373	gi_440793954_gb_ELR15125.1__Acanth.castellanii	9.6e-168	Selenide, water dikinase (EC 2.7.9.3) (Protein patufet) (Selenium donor protein) (Selenophosphate synthase) (dSelD)	cell cycle [GO:0007049]; cell proliferation [GO:0008283]; glutamine metabolic process [GO:0006541]; imaginal disc development [GO:0007444]; mitochondrion organization [GO:0007005]; negative regulation of reactive oxygen species metabolic process [GO:2000378]; positive regulation of cell proliferation [GO:0008284]; regulation of glucose metabolic process [GO:0010906]; selenocysteine biosynthetic p…	0	ATP binding [GO:0005524]; kinase activity [GO:0016301]	0	1	1	1	1	1	1	1	1	1	1	0	1	1	1	1	1	1
GO:0007399	nervous.system.development	O35114	gi_307110943_gb_EFN59178.1__Chlorella_sp	3.9e-38	Lysosome membrane protein 2 (85 kDa lysosomal membrane sialoglycoprotein) (LGP85) (Lysosome membrane protein II) (LIMP II) (Scavenger receptor class B member 2)	positive regulation of neuron projection development [GO:0010976]; protein targeting to lysosome [GO:0006622]; regulation of glucosylceramidase activity [GO:1905123]	extracellular exosome [GO:0070062]; focal adhesion [GO:0005925]; integral component of membrane [GO:0016021]; lysosomal lumen [GO:0043202]; lysosomal membrane [GO:0005765]; membrane [GO:0016020]	enzyme binding [GO:0019899]; receptor activity [GO:0004872]	0	1	1	1	1	1	0	0	1	1	1	0	0	0	0	0	0	0
GO:0007399	nervous.system.development	O35245	Bradi2g52586.1.p_Brachypodium_distachyon	2.3e-172	Polycystin-2 (Polycystic kidney disease 2 protein homolog) (Transient receptor potential cation channel subfamily P member 2)	aorta development [GO:0035904]; branching involved in ureteric bud morphogenesis [GO:0001658]; calcium ion transmembrane transport [GO:0070588]; calcium ion transport [GO:0006816]; cell cycle arrest [GO:0007050]; cellular calcium ion homeostasis [GO:0006874]; cellular response to calcium ion [GO:0071277]; cellular response to cAMP [GO:0071320]; cellular response to fluid shear stress [GO:0071498]…	basal cortex [GO:0045180]; basal plasma membrane [GO:0009925]; ciliary basal body [GO:0036064]; ciliary membrane [GO:0060170]; cilium [GO:0005929]; cytoplasm [GO:0005737]; cytoplasmic vesicle membrane [GO:0030659]; endoplasmic reticulum [GO:0005783]; endoplasmic reticulum membrane [GO:0005789]; extracellular exosome [GO:0070062]; filamentous actin [GO:0031941]; integral component of cytoplasmic s…	actinin binding [GO:0042805]; ATPase binding [GO:0051117]; calcium channel activity [GO:0005262]; calcium-induced calcium release activity [GO:0048763]; calcium ion binding [GO:0005509]; channel activity [GO:0015267]; cytoskeletal protein binding [GO:0008092]; HLH domain binding [GO:0043398]; identical protein binding [GO:0042802]; ion channel binding [GO:0044325]; muscle alpha-actinin binding [G…	0	0	1	1	1	1	1	1	1	1	1	1	1	1	1	1	1	1
GO:0007399	nervous.system.development	O35867	gi_440791865_gb_ELR13103.1__Acanth.castellanii	0	Neurabin-1 (Neurabin-I) (Neural tissue-specific F-actin-binding protein I) (PP1bp175) (Protein phosphatase 1 regulatory subunit 9A) (p180)	actin filament organization [GO:0007015]; aging [GO:0007568]; calcium-mediated signaling [GO:0019722]; cellular response to toxic substance [GO:0097237]; excitatory postsynaptic potential [GO:0060079]; negative regulation of long-term synaptic potentiation [GO:1900272]; negative regulation of spontaneous neurotransmitter secretion [GO:1904049]; negative regulation of stress fiber assembly [GO:005…	actin cytoskeleton [GO:0015629]; cell junction [GO:0030054]; cortical actin cytoskeleton [GO:0030864]; cytoskeleton [GO:0005856]; cytosol [GO:0005829]; dendrite [GO:0030425]; dendritic spine [GO:0043197]; dendritic spine neck [GO:0044326]; filopodium [GO:0030175]; growth cone [GO:0030426]; growth cone lamellipodium [GO:1990761]; lamellipodium [GO:0030027]; neuromuscular junction [GO:0031594]; neu…	actin filament binding [GO:0051015]; GTPase binding [GO:0051020]; ion channel binding [GO:0044325]; protein complex binding [GO:0032403]; protein C-terminus binding [GO:0008022]; protein domain specific binding [GO:0019904]; protein homodimerization activity [GO:0042803]; protein kinase binding [GO:0019901]; protein phosphatase 1 binding [GO:0008157]	0	1	0	1	0	1	0	0	0	0	0	1	1	0	1	1	1	1
GO:0007399	nervous.system.development	O46409	TTHERM_00170190_Tetrah_thermophila	0.0002	Apolipoprotein A-IV (Apo-AIV) (ApoA-IV) (Apolipoprotein A4)	cholesterol biosynthetic process [GO:0006695]; cholesterol efflux [GO:0033344]; cholesterol homeostasis [GO:0042632]; high-density lipoprotein particle assembly [GO:0034380]; lipoprotein metabolic process [GO:0042157]; neuron projection regeneration [GO:0031102]; phosphatidylcholine metabolic process [GO:0046470]; phospholipid efflux [GO:0033700]; positive regulation of cholesterol esterification…	blood microparticle [GO:0072562]; chylomicron [GO:0042627]; high-density lipoprotein particle [GO:0034364]	cholesterol binding [GO:0015485]; cholesterol transporter activity [GO:0017127]; phosphatidylcholine binding [GO:0031210]; phosphatidylcholine-sterol O-acyltransferase activator activity [GO:0060228]	0	0	0	0	0	0	0	0	0	0	0	0	0	0	0	0	0	0
GO:0007399	nervous.system.development	O75445	gi_922869213_gb_KOO35400.1__Chrysochrom_tobin	5.1e-07	Usherin (Usher syndrome type IIa protein) (Usher syndrome type-2A protein)	establishment of protein localization [GO:0045184]; hair cell differentiation [GO:0035315]; inner ear receptor cell differentiation [GO:0060113]; maintenance of animal organ identity [GO:0048496]; photoreceptor cell maintenance [GO:0045494]; response to stimulus [GO:0050896]; sensory perception of light stimulus [GO:0050953]; sensory perception of sound [GO:0007605]; visual perception [GO:0007601]	apical plasma membrane [GO:0016324]; basement membrane [GO:0005604]; ciliary basal body [GO:0036064]; cytoplasm [GO:0005737]; integral component of membrane [GO:0016021]; periciliary membrane compartment [GO:1990075]; photoreceptor connecting cilium [GO:0032391]; photoreceptor inner segment [GO:0001917]; stereocilia ankle link complex [GO:0002142]; stereocilium bundle [GO:0032421]; stereocilium m…	collagen binding [GO:0005518]; myosin binding [GO:0017022]; protein homodimerization activity [GO:0042803]	0	1	1	1	1	1	1	1	1	1	1	1	1	1	1	1	1	1
GO:0007399	nervous.system.development	O89023	gi_440794797_gb_ELR15947.1__Acanth.castellanii	3.1e-165	Tripeptidyl-peptidase 1 (TPP-1) (EC 3.4.14.9) (Lysosomal pepstatin-insensitive protease) (LPIC) (Tripeptidyl aminopeptidase) (Tripeptidyl-peptidase I) (TPP-I)	bone resorption [GO:0045453]; central nervous system development [GO:0007417]; epithelial cell differentiation [GO:0030855]; lysosome organization [GO:0007040]; nervous system development [GO:0007399]; neuromuscular process controlling balance [GO:0050885]; peptide catabolic process [GO:0043171]; proteolysis [GO:0006508]	extracellular exosome [GO:0070062]; lysosome [GO:0005764]; melanosome [GO:0042470]; mitochondrion [GO:0005739]	endopeptidase activity [GO:0004175]; metal ion binding [GO:0046872]; peptidase activity [GO:0008233]; serine-type endopeptidase activity [GO:0004252]; serine-type peptidase activity [GO:0008236]; tripeptidyl-peptidase activity [GO:0008240]	0	1	0	0	1	1	1	1	0	0	0	1	0	0	0	0	0	1
GO:0007399	nervous.system.development	P0C5H9	FBpp0082735_Drosophila_melanogaster	4.2e-77	Mesencephalic astrocyte-derived neurotrophic factor (Arginine-rich protein) (Protein ARMET)	dopaminergic neuron differentiation [GO:0071542]; neuron projection development [GO:0031175]; response to unfolded protein [GO:0006986]	extracellular space [GO:0005615]; perinuclear region of cytoplasm [GO:0048471]	growth factor activity [GO:0008083]	0	1	0	1	1	1	1	1	0	1	1	1	1	1	1	1	1	1
GO:0007399	nervous.system.development	P18206	FBpp0070404_Drosophila_melanogaster	0	Vinculin (Metavinculin) (MV)	adherens junction assembly [GO:0034333]; apical junction assembly [GO:0043297]; axon extension [GO:0048675]; cell adhesion [GO:0007155]; cell-matrix adhesion [GO:0007160]; epithelial cell-cell adhesion [GO:0090136]; lamellipodium assembly [GO:0030032]; morphogenesis of an epithelium [GO:0002009]; movement of cell or subcellular component [GO:0006928]; muscle contraction [GO:0006936]; negative reg…	adherens junction [GO:0005912]; brush border [GO:0005903]; cell [GO:0005623]; cell-cell adherens junction [GO:0005913]; cell-cell junction [GO:0005911]; cell-substrate junction [GO:0030055]; costamere [GO:0043034]; cytoskeleton [GO:0005856]; cytosol [GO:0005829]; extracellular exosome [GO:0070062]; extracellular region [GO:0005576]; extracellular vesicle [GO:1903561]; fascia adherens [GO:0005916]…	actin binding [GO:0003779]; alpha-catenin binding [GO:0045294]; beta-catenin binding [GO:0008013]; cadherin binding [GO:0045296]; dystroglycan binding [GO:0002162]; structural molecule activity [GO:0005198]; ubiquitin protein ligase binding [GO:0031625]	0	1	0	0	0	0	0	0	0	0	0	0	0	0	0	0	0	0
GO:0007399	nervous.system.development	P23792	jgi_Neosp1_253342_CE253341_1947_Neocallimastix_californiae	9.6e-11	Protein disconnected	antennal development [GO:0007469]; brain development [GO:0007420]; circadian rhythm [GO:0007623]; eclosion rhythm [GO:0008062]; leg disc proximal/distal pattern formation [GO:0007479]; locomotor rhythm [GO:0045475]; photoreceptor cell maintenance [GO:0045494]; positive regulation of transcription, DNA-templated [GO:0045893]; positive regulation of transcription from RNA polymerase II promoter [GO…	nucleus [GO:0005634]	DNA binding [GO:0003677]; enhancer sequence-specific DNA binding [GO:0001158]; metal ion binding [GO:0046872]	0	0	0	0	0	1	0	0	1	0	0	0	0	0	0	1	0	0
GO:0007399	nervous.system.development	P29227	DDB0232075_DDB_G0268264_Dicty_discoideum	0.0061	Heterochromatin protein 1 (HP1)	chromatin silencing at centromere [GO:0030702]; DNA hypermethylation [GO:0044026]; establishment of chromatin silencing [GO:0006343]; heterochromatin assembly [GO:0031507]; histone H4-K20 trimethylation [GO:0034773]; mitotic cell cycle [GO:0000278]; positive regulation of extent of heterochromatin assembly [GO:0033697]; positive regulation of FACT complex assembly [GO:1905646]; positive regulatio…	condensed nuclear chromosome, centromeric region [GO:0000780]; euchromatin [GO:0000791]; nuclear heterochromatin [GO:0005720]; pericentric heterochromatin [GO:0005721]; polytene chromosome, telomeric region [GO:0035012]; polytene chromosome band [GO:0005704]; polytene chromosome chromocenter [GO:0005701]; polytene chromosome interband [GO:0005705]; polytene chromosome puff [GO:0005703]	chromatin binding [GO:0003682]; Hsp70 protein binding [GO:0030544]; protein binding, bridging [GO:0030674]; rDNA binding [GO:0000182]; RNA binding [GO:0003723]; RNA polymerase II C-terminal domain binding [GO:0099122]; satellite DNA binding [GO:0003696]	0	0	0	0	0	0	0	0	0	0	0	0	0	0	0	0	0	0
GO:0007399	nervous.system.development	P42519	gi_922853154_gb_KOO21790.1__Chrysochrom_tobin	3.3e-35	Protein Star	behavioral response to ethanol [GO:0048149]; branched duct epithelial cell fate determination, open tracheal system [GO:0046845]; compound eye photoreceptor cell differentiation [GO:0001751]; compound eye retinal cell programmed cell death [GO:0046667]; determination of genital disc primordium [GO:0035225]; epidermal growth factor receptor ligand maturation [GO:0038004]; epidermal growth factor r…	endoplasmic reticulum [GO:0005783]; endoplasmic reticulum membrane [GO:0005789]; Golgi apparatus [GO:0005794]; Golgi membrane [GO:0000139]; integral component of membrane [GO:0016021]; membrane [GO:0016020]; perinuclear endoplasmic reticulum [GO:0097038]; plasma membrane [GO:0005886]	0	0	1	0	1	1	1	1	1	1	1	1	1	1	1	1	1	1	1
GO:0007399	nervous.system.development	P49620	gi_189491687_ref_NP_808582.3__Mus_musculus	1.1e-104	Diacylglycerol kinase gamma (DAG kinase gamma) (EC 2.7.1.107) (88 kDa diacylglycerol kinase) (Diglyceride kinase gamma) (DGK-gamma)	glycerolipid metabolic process [GO:0046486]; intracellular signal transduction [GO:0035556]; lipid phosphorylation [GO:0046834]; neuron development [GO:0048666]; protein kinase C-activating G-protein coupled receptor signaling pathway [GO:0007205]	intracellular [GO:0005622]	ATP binding [GO:0005524]; calcium ion binding [GO:0005509]; diacylglycerol kinase activity [GO:0004143]; NAD+ kinase activity [GO:0003951]	0	1	1	1	1	1	1	1	1	1	1	1	1	1	1	1	1	1
GO:0007399	nervous.system.development	P49675	jgi_Bigna1_82997_fgenesh1_pg.100_NUM_40_Big_natans	1.1e-07	Steroidogenic acute regulatory protein, mitochondrial (StAR) (START domain-containing protein 1) (StARD1)	bile acid biosynthetic process [GO:0006699]; biphenyl metabolic process [GO:0018879]; brain development [GO:0007420]; C21-steroid hormone biosynthetic process [GO:0006700]; cellular response to alkaloid [GO:0071312]; cellular response to antibiotic [GO:0071236]; cellular response to cadmium ion [GO:0071276]; cellular response to cAMP [GO:0071320]; cellular response to dexamethasone stimulus [GO:0…	cytosol [GO:0005829]; mitochondrial crista [GO:0030061]; mitochondrial intermembrane space [GO:0005758]; neuronal cell body [GO:0043025]; neuron projection [GO:0043005]	cholesterol binding [GO:0015485]; cholesterol transporter activity [GO:0017127]	0	1	1	1	0	1	1	1	0	1	1	1	1	1	1	1	1	1
GO:0007399	nervous.system.development	P50429	gi_922852175_gb_KOO20882.1__Chrysochrom_tobin	9.6e-130	Arylsulfatase B (ASB) (EC 3.1.6.12) (N-acetylgalactosamine-4-sulfatase) (G4S)	colon epithelial cell migration [GO:0061580]; metabolic process [GO:0008152]; positive regulation of neuron projection development [GO:0010976]; regulation of epithelial cell migration [GO:0010632]	cell surface [GO:0009986]; extracellular exosome [GO:0070062]; lysosome [GO:0005764]	arylsulfatase activity [GO:0004065]; metal ion binding [GO:0046872]; N-acetylgalactosamine-4-sulfatase activity [GO:0003943]	0	1	0	1	1	1	1	1	1	0	1	1	1	1	1	1	0	1
GO:0007399	nervous.system.development	P63137	gi_922865806_gb_KOO32794.1__Chrysochrom_tobin	5.6e-25	Gamma-aminobutyric acid receptor subunit beta-2 (GABA(A) receptor subunit beta-2)	cellular response to histamine [GO:0071420]; chloride transmembrane transport [GO:1902476]; cochlea development [GO:0090102]; inner ear receptor cell development [GO:0060119]; innervation [GO:0060384]; negative regulation of neuron apoptotic process [GO:0043524]; negative regulation of neuron death [GO:1901215]; neuron development [GO:0048666]; regulation of neuron apoptotic process [GO:0043523];…	cell junction [GO:0030054]; chloride channel complex [GO:0034707]; cytoplasmic vesicle [GO:0031410]; cytosol [GO:0005829]; extracellular exosome [GO:0070062]; GABA-A receptor complex [GO:1902711]; integral component of plasma membrane [GO:0005887]; plasma membrane [GO:0005886]; postsynaptic membrane [GO:0045211]	chloride channel activity [GO:0005254]; GABA-A receptor activity [GO:0004890]; inhibitory extracellular ligand-gated ion channel activity [GO:0005237]	0	1	1	1	1	1	1	1	1	1	1	1	1	1	1	1	1	1
GO:0007399	nervous.system.development	P63171	gi_307108930_gb_EFN57169.1__Chlorella_sp	1e-51	Dynein light chain Tctex-type 1 (T-complex testis-specific protein 1 homolog)	cell division [GO:0051301]; establishment of mitotic spindle orientation [GO:0000132]; Golgi to plasma membrane protein transport [GO:0043001]; intracellular protein transport [GO:0006886]; negative regulation of neurogenesis [GO:0050768]; regulation of G-protein coupled receptor protein signaling pathway [GO:0008277]	cytoplasmic dynein complex [GO:0005868]; Golgi apparatus [GO:0005794]; microtubule [GO:0005874]; spindle [GO:0005819]	motor activity [GO:0003774]	0	1	1	1	1	1	1	1	1	1	1	1	1	1	1	1	1	1
GO:0007399	nervous.system.development	P82279	GSPATP00015883001_Param_tetraurelia	5.3e-05	Protein crumbs homolog 1	cell-cell signaling [GO:0007267]; establishment or maintenance of cell polarity [GO:0007163]; eye photoreceptor cell development [GO:0042462]; plasma membrane organization [GO:0007009]; protein export from nucleus [GO:0006611]	apical plasma membrane [GO:0016324]; extracellular region [GO:0005576]; integral component of membrane [GO:0016021]; intracellular [GO:0005622]; microvillus [GO:0005902]	calcium ion binding [GO:0005509]	0	0	0	0	0	1	0	0	0	0	0	0	0	0	0	0	0	0
GO:0007399	nervous.system.development	P97812	gi_440794664_gb_ELR15821.1__Acanth.castellanii	1.1e-126	Indian hedgehog protein (IHH) (HHG-2) [Cleaved into: Indian hedgehog protein N-product; Indian hedgehog protein C-product]	bone resorption [GO:0045453]; branching involved in blood vessel morphogenesis [GO:0001569]; camera-type eye development [GO:0043010]; camera-type eye photoreceptor cell fate commitment [GO:0060220]; cartilage development [GO:0051216]; cell-cell signaling [GO:0007267]; cell differentiation [GO:0030154]; cell fate specification [GO:0001708]; cell maturation [GO:0048469]; chondrocyte differentiatio…	extracellular space [GO:0005615]; plasma membrane [GO:0005886]; proteinaceous extracellular matrix [GO:0005578]	calcium ion binding [GO:0005509]; patched binding [GO:0005113]; peptidase activity [GO:0008233]	0	1	0	1	0	1	1	1	1	1	0	1	0	0	1	1	0	0
GO:0007399	nervous.system.development	P98192	jgi_Gloin1_348377	1.7e-176	Dihydroxyacetone phosphate acyltransferase (DAP-AT) (DHAP-AT) (EC 2.3.1.42) (Acyl-CoA:dihydroxyacetonephosphateacyltransferase) (Glycerone-phosphate O-acyltransferase)	cerebellum morphogenesis [GO:0021587]; ether lipid biosynthetic process [GO:0008611]; glycerophospholipid metabolic process [GO:0006650]; membrane organization [GO:0061024]; myelination [GO:0042552]; paranodal junction assembly [GO:0030913]; response to drug [GO:0042493]; response to fatty acid [GO:0070542]; response to nutrient [GO:0007584]; response to starvation [GO:0042594]; synapse assembly …	membrane [GO:0016020]; mitochondrion [GO:0005739]; peroxisomal matrix [GO:0005782]; peroxisomal membrane [GO:0005778]; peroxisome [GO:0005777]	catalytic activity [GO:0003824]; glycerone-phosphate O-acyltransferase activity [GO:0016287]; palmitoyl-CoA hydrolase activity [GO:0016290]; receptor binding [GO:0005102]	0	1	0	1	1	1	0	0	1	1	1	0	1	1	1	1	0	0
GO:0007399	nervous.system.development	Q1LVF0	gi_440793534_gb_ELR14713.1__Acanth.castellanii	1.6e-06	Laminin subunit gamma-1	axon guidance [GO:0007411]; brain development [GO:0007420]; brain morphogenesis [GO:0048854]; cell adhesion [GO:0007155]; detection of light stimulus involved in visual perception [GO:0050908]; eye development [GO:0001654]; muscle organ development [GO:0007517]; notochord development [GO:0030903]; notochord morphogenesis [GO:0048570]; optokinetic behavior [GO:0007634]; retinal ganglion cell axon …	basement membrane [GO:0005604]	0	0	0	0	0	0	0	0	0	0	0	0	0	0	0	0	0	0	0
GO:0007399	nervous.system.development	Q1PSW8	gi_568924639_ref_XP_006502424.1__Mus_musculus	1.9e-53	E3 ubiquitin-protein ligase TRIM71 (EC 2.3.2.27) (Protein lin-41 homolog) (mLin41) (RING-type E3 ubiquitin transferase TRIM71) (Tripartite motif-containing protein 71)	3'-UTR-mediated mRNA destabilization [GO:0061158]; cellular response to organic substance [GO:0071310]; fibroblast growth factor receptor signaling pathway [GO:0008543]; G1/S transition of mitotic cell cycle [GO:0000082]; miRNA mediated inhibition of translation [GO:0035278]; miRNA metabolic process [GO:0010586]; negative regulation of translation [GO:0017148]; neural tube closure [GO:0001843]; n…	P-body [GO:0000932]	miRNA binding [GO:0035198]; translation repressor activity [GO:0030371]; ubiquitin protein ligase activity [GO:0061630]; ubiquitin-protein transferase activity [GO:0004842]; zinc ion binding [GO:0008270]	0	0	0	0	1	1	0	1	0	0	0	1	1	1	1	1	1	1
GO:0007399	nervous.system.development	Q293Q2	GSPATP00000361001_Param_tetraurelia	1.8e-07	Zinc finger protein squeeze	dendrite guidance [GO:0070983]; muscle organ development [GO:0007517]; neuroblast development [GO:0014019]; oogenesis [GO:0048477]; regulation of transcription, DNA-templated [GO:0006355]; transcription, DNA-templated [GO:0006351]	nucleus [GO:0005634]	metal ion binding [GO:0046872]; nucleic acid binding [GO:0003676]	0	0	0	0	1	1	0	0	0	0	0	0	0	0	0	0	0	0
GO:0007399	nervous.system.development	Q29AK2	gi_121868159_gb_EAX79595.1__Trich_vaginalis	8.2e-31	Leishmanolysin-like peptidase (EC 3.4.24.-)	brain development [GO:0007420]; cell adhesion [GO:0007155]; cell division [GO:0051301]; centrosome duplication [GO:0051298]; chromatin remodeling [GO:0006338]; electron transport chain [GO:0022900]; germ cell migration [GO:0008354]; gonad development [GO:0008406]; imaginal disc development [GO:0007444]; lipid storage [GO:0019915]; mitotic centrosome separation [GO:0007100]; mitotic chromosome con…	cytoplasm [GO:0005737]; membrane [GO:0016020]	metal ion binding [GO:0046872]; metalloendopeptidase activity [GO:0004222]; peptidase activity [GO:0008233]	0	1	1	1	0	1	1	1	1	1	1	1	1	1	1	1	1	1
GO:0007399	nervous.system.development	Q3SYR2	gi_922855608_gb_KOO24042.1__Chrysochrom_tobin	1.1e-78	Protein unc-119 homolog A	endocytosis [GO:0006897]; lipoprotein transport [GO:0042953]; mitotic cytokinesis [GO:0000281]; negative regulation of caveolin-mediated endocytosis [GO:2001287]; negative regulation of clathrin-dependent endocytosis [GO:1900186]; neuron differentiation [GO:0030182]; positive regulation of protein tyrosine kinase activity [GO:0061098]; response to stimulus [GO:0050896]; visual perception [GO:0007…	centrosome [GO:0005813]; cytoplasm [GO:0005737]; intercellular bridge [GO:0045171]; intracellular [GO:0005622]; spindle midzone [GO:0051233]; spindle pole [GO:0000922]	lipid binding [GO:0008289]	0	0	1	1	1	1	1	1	1	1	1	1	1	1	1	1	1	1
GO:0007399	nervous.system.development	Q3SYS9	Cre10.g448600.t1.2_PACid:27579367_Chlamydomonas_reinhardtii	1.1e-54	KIF1-binding protein	cell differentiation [GO:0030154]; mitochondrial transport [GO:0006839]; nervous system development [GO:0007399]	cytoskeleton [GO:0005856]; mitochondrion [GO:0005739]	kinesin binding [GO:0019894]	0	0	1	1	1	0	1	1	1	1	1	1	1	1	1	1	1	1
GO:0007399	nervous.system.development	Q5EA25	GSPATP00038582001_Param_tetraurelia	0.00057	Sushi repeat-containing protein SRPX2	angiogenesis [GO:0001525]; cell-cell adhesion [GO:0098609]; cell motility [GO:0048870]; positive regulation of cell migration involved in sprouting angiogenesis [GO:0090050]; positive regulation of synapse assembly [GO:0051965]; regulation of phosphorylation [GO:0042325]	cell junction [GO:0030054]; cell surface [GO:0009986]; cytoplasm [GO:0005737]; excitatory synapse [GO:0060076]; extracellular space [GO:0005615]; microtubule cytoskeleton [GO:0015630]; synaptic membrane [GO:0097060]	hepatocyte growth factor binding [GO:0036458]; identical protein binding [GO:0042802]; receptor binding [GO:0005102]	0	0	0	0	0	1	0	0	0	0	0	0	0	0	0	0	0	0
GO:0007399	nervous.system.development	Q5PQZ7	maker-scaffold_14424-snap-gene-0.9-mRNA-1_Cymbomonas	1e-15	Blood vessel epicardial substance (BVES) (Popeye domain-containing protein 1) (Popeye protein 1)	bicellular tight junction assembly [GO:0070830]; cell-cell junction organization [GO:0045216]; epiboly [GO:0090504]; epithelial cell-cell adhesion [GO:0090136]; epithelium development [GO:0060429]; establishment of skin barrier [GO:0061436]; eye photoreceptor cell development [GO:0042462]; heart contraction [GO:0060047]; heart development [GO:0007507]; positive regulation of locomotion [GO:004001…	bicellular tight junction [GO:0005923]; caveola [GO:0005901]; integral component of membrane [GO:0016021]; lateral plasma membrane [GO:0016328]; plasma membrane [GO:0005886]; sarcolemma [GO:0042383]	cAMP binding [GO:0030552]; structural molecule activity [GO:0005198]	0	0	1	1	1	1	1	0	0	0	1	1	1	0	1	1	0	0
GO:0007399	nervous.system.development	Q5SNZ0	gi_440793439_gb_ELR14622.1__Acanth.castellanii	0	Girdin (Akt phosphorylation enhancer) (APE) (Coiled-coil domain-containing protein 88A) (G alpha-interacting vesicle-associated protein) (GIV) (Girders of actin filament) (Hook-related protein 1) (HkRP1)	activation of protein kinase B activity [GO:0032148]; cell migration [GO:0016477]; cytoplasmic microtubule organization [GO:0031122]; cytoskeleton-dependent intracellular transport [GO:0030705]; DNA replication [GO:0006260]; lamellipodium assembly [GO:0030032]; membrane organization [GO:0061024]; positive regulation of cilium assembly [GO:0045724]; positive regulation of protein localization to c…	cell leading edge [GO:0031252]; centriole [GO:0005814]; centrosome [GO:0005813]; ciliary basal body [GO:0036064]; cytoplasm [GO:0005737]; cytoplasmic vesicle [GO:0031410]; cytosol [GO:0005829]; endoplasmic reticulum [GO:0005783]; Golgi apparatus [GO:0005794]; lamellipodium [GO:0030027]; membrane [GO:0016020]; plasma membrane [GO:0005886]	actin binding [GO:0003779]; dynein light intermediate chain binding [GO:0051959]; microtubule binding [GO:0008017]; phosphatidylinositol binding [GO:0035091]; protein homodimerization activity [GO:0042803]; protein kinase B binding [GO:0043422]	0	0	0	0	0	0	0	0	0	0	0	0	0	0	0	0	0	0
GO:0007399	nervous.system.development	Q5SW45	GSPATP00011904001_Param_tetraurelia	1.2e-174	Meckel syndrome type 1 protein homolog	branching morphogenesis of an epithelial tube [GO:0048754]; cilium assembly [GO:0060271]; common bile duct development [GO:0061009]; determination of left/right symmetry [GO:0007368]; embryonic brain development [GO:1990403]; embryonic digit morphogenesis [GO:0042733]; embryonic skeletal system development [GO:0048706]; epithelial structure maintenance [GO:0010669]; head development [GO:0060322];…	centriole [GO:0005814]; centrosome [GO:0005813]; ciliary basal body [GO:0036064]; ciliary transition zone [GO:0035869]; cytoplasm [GO:0005737]; membrane [GO:0016020]; MKS complex [GO:0036038]	0	0	1	1	1	0	1	1	1	1	1	1	1	1	1	1	1	1	1
GO:0007399	nervous.system.development	Q60875	gi_568984196_ref_XP_006517581.1__Mus_musculus	4.8e-278	Rho guanine nucleotide exchange factor 2 (Guanine nucleotide exchange factor H1) (GEF-H1) (LBC'S first cousin) (Lymphoid blast crisis-like 1) (Oncogene LFC) (Rhobin)	actin filament organization [GO:0007015]; cell division [GO:0051301]; cell morphogenesis [GO:0000902]; cellular response to muramyl dipeptide [GO:0071225]; establishment of mitotic spindle orientation [GO:0000132]; innate immune response [GO:0045087]; intracellular signal transduction [GO:0035556]; negative regulation of microtubule depolymerization [GO:0007026]; negative regulation of neurogenes…	bicellular tight junction [GO:0005923]; cytoplasm [GO:0005737]; cytoplasmic vesicle [GO:0031410]; cytoskeleton [GO:0005856]; dendritic shaft [GO:0043198]; focal adhesion [GO:0005925]; Golgi apparatus [GO:0005794]; microtubule [GO:0005874]; neuronal cell body [GO:0043025]; podosome [GO:0002102]; postsynaptic density [GO:0014069]; protein complex [GO:0043234]; ruffle membrane [GO:0032587]; spindle …	metal ion binding [GO:0046872]; microtubule binding [GO:0008017]; Rac GTPase binding [GO:0048365]; Rac guanyl-nucleotide exchange factor activity [GO:0030676]; Rho GTPase binding [GO:0017048]; Rho guanyl-nucleotide exchange factor activity [GO:0005089]	0	1	0	0	0	0	0	0	0	0	0	0	0	0	0	0	0	0
GO:0007399	nervous.system.development	Q60988	gi_922856710_gb_KOO25038.1__Chrysochrom_tobin	1.9e-74	SCL-interrupting locus protein homolog	centrosome duplication [GO:0051298]; determination of left/right symmetry [GO:0007368]; embryonic axis specification [GO:0000578]; floor plate development [GO:0033504]; forebrain development [GO:0030900]; heart looping [GO:0001947]; in utero embryonic development [GO:0001701]; mitotic spindle organization [GO:0007052]; multicellular organism growth [GO:0035264]; negative regulation of apoptotic p…	centriole [GO:0005814]; centrosome [GO:0005813]; cytoplasm [GO:0005737]; cytosol [GO:0005829]	0	0	0	1	0	0	1	0	1	1	1	1	0	0	0	0	0	1	1
GO:0007399	nervous.system.development	Q61122	maker-scaffold_33146-snap-gene-0.3-mRNA-1_Cymbomonas	6.7e-120	NGFI-A-binding protein 1 (EGR-1-binding protein 1)	endochondral ossification [GO:0001958]; myelination [GO:0042552]; negative regulation of transcription, DNA-templated [GO:0045892]; regulation of epidermis development [GO:0045682]; regulation of transcription, DNA-templated [GO:0006355]; Schwann cell differentiation [GO:0014037]; transcription, DNA-templated [GO:0006351]	nucleus [GO:0005634]	transcription factor binding [GO:0008134]	0	0	1	0	1	1	0	0	0	1	0	0	0	0	0	0	0	0
GO:0007399	nervous.system.development	Q66HL2	gi_255760028_ref_NP_032251.2__Mus_musculus	1.2e-37	Src substrate cortactin	actin cytoskeleton reorganization [GO:0031532]; actin filament polymerization [GO:0030041]; brain development [GO:0007420]; cell motility [GO:0048870]; focal adhesion assembly [GO:0048041]; intracellular protein transport [GO:0006886]; lamellipodium organization [GO:0097581]; modification of postsynaptic actin cytoskeleton [GO:0098885]; neuron projection morphogenesis [GO:0048812]; positive regul…	cell junction [GO:0030054]; clathrin-coated pit [GO:0005905]; cortical cytoskeleton [GO:0030863]; dendritic spine [GO:0043197]; focal adhesion [GO:0005925]; lamellipodium [GO:0030027]; plasma membrane [GO:0005886]; podosome [GO:0002102]; postsynaptic actin cytoskeleton [GO:0098871]; ruffle [GO:0001726]	Arp2/3 complex binding [GO:0071933]; proline-rich region binding [GO:0070064]	0	1	0	0	0	0	0	0	0	0	0	0	0	0	0	0	0	0
GO:0007399	nervous.system.development	Q6AYM4	TTHERM_00401950_Tetrah_thermophila	8.8e-83	Protein DPCD	determination of left/right symmetry [GO:0007368]; epithelial cilium movement [GO:0003351]; flagellated sperm motility [GO:0030317]; lateral ventricle development [GO:0021670]; left/right pattern formation [GO:0060972]; spermatogenesis [GO:0007283]; third ventricle development [GO:0021678]	nucleus [GO:0005634]	0	0	1	1	1	1	1	1	1	1	1	1	1	1	1	0	1	1	1
GO:0007399	nervous.system.development	Q6JAN0	jgi_Bigna1_68801_fgenesh1_pg.7_NUM_96_Big_natans	5.5e-24	G-protein coupled receptor 98 (Monogenic audiogenic seizure susceptibility protein 1 homolog) (Very large G-protein coupled receptor 1)	cell surface receptor signaling pathway [GO:0007166]; eye photoreceptor cell development [GO:0042462]	integral component of membrane [GO:0016021]; plasma membrane [GO:0005886]	G-protein coupled receptor activity [GO:0004930]	0	0	1	1	1	1	1	1	1	1	1	1	1	1	1	1	1	1
GO:0007399	nervous.system.development	Q6ZPU9	jgi_Neosp1_506898_fgenesh1_pg.75_NUM_19_Neocallimastix_californiae	4.6e-223	KIF1-binding protein	cell differentiation [GO:0030154]; mitochondrial transport [GO:0006839]; nervous system development [GO:0007399]	cytoskeleton [GO:0005856]; mitochondrion [GO:0005739]	kinesin binding [GO:0019894]	0	0	1	1	1	0	1	1	1	1	1	1	1	1	1	1	1	1
GO:0007399	nervous.system.development	Q7K2D2	jgi_Conco1_5733_gm1.3973_g_Conidiobolus_coronatus	2.3e-62	Dynactin subunit 2 (Dynamitin) (Dynactin 2 p50 subunit)	cell proliferation [GO:0008283]; centrosome localization [GO:0051642]; clathrin-dependent endocytosis involved in vitellogenesis [GO:0061883]; microtubule-based movement [GO:0007018]; mitotic cell cycle [GO:0000278]; mitotic spindle organization [GO:0007052]; mRNA transport [GO:0051028]; oocyte microtubule cytoskeleton organization [GO:0016325]; oogenesis [GO:0048477]; photoreceptor cell maintena…	axon cytoplasm [GO:1904115]; cell cortex [GO:0005938]; centrosome [GO:0005813]; dynactin complex [GO:0005869]; dynein complex [GO:0030286]; membrane [GO:0016020]; microtubule [GO:0005874]; vesicle [GO:0031982]	motor activity [GO:0003774]	0	1	0	0	0	0	0	0	1	0	0	0	0	0	0	0	0	0
GO:0007399	nervous.system.development	Q7TPH6	gi_568986404_ref_XP_006518462.1__Mus_musculus	0	E3 ubiquitin-protein ligase MYCBP2 (EC 2.3.2.27) (Myc-binding protein 2) (Pam/highwire/rpm-1 protein) (Protein associated with Myc) (RING-type E3 ubiquitin transferase MYCBP2)	branchiomotor neuron axon guidance [GO:0021785]; cell morphogenesis involved in neuron differentiation [GO:0048667]; central nervous system projection neuron axonogenesis [GO:0021952]; motor neuron axon guidance [GO:0008045]; negative regulation of protein catabolic process [GO:0042177]; protein ubiquitination [GO:0016567]; regulation of cytoskeleton organization [GO:0051493]; regulation of prote…	axon [GO:0030424]; membrane [GO:0016020]; microtubule cytoskeleton [GO:0015630]; nucleus [GO:0005634]	metal ion binding [GO:0046872]; protein homodimerization activity [GO:0042803]; transferase activity [GO:0016740]	0	1	1	0	1	1	1	1	1	1	1	1	0	1	1	0	1	1
GO:0007399	nervous.system.development	Q7Z494	gi_955171706_emb_CUG86143.1__Bodo_saltans	1.4e-26	Nephrocystin-3	atrial septum development [GO:0003283]; cilium assembly [GO:0060271]; convergent extension involved in gastrulation [GO:0060027]; determination of intestine left/right asymmetry [GO:0071908]; determination of left/right symmetry [GO:0007368]; determination of liver left/right asymmetry [GO:0071910]; determination of pancreatic left/right asymmetry [GO:0035469]; determination of stomach left/right…	cilium [GO:0005929]; cytosol [GO:0005829]	0	0	1	1	1	1	1	1	1	1	1	1	1	1	1	1	1	1	1
GO:0007399	nervous.system.development	Q80UF4	FBpp0311014_Drosophila_melanogaster	9.9e-220	Serologically defined colon cancer antigen 8 homolog (Centrosomal colon cancer autoantigen protein) (mCCCAP)	centrosome cycle [GO:0007098]; establishment of cell polarity [GO:0030010]; microtubule organizing center organization [GO:0031023]; neuron migration [GO:0001764]; tube formation [GO:0035148]	cell-cell junction [GO:0005911]; centriolar satellite [GO:0034451]; centriole [GO:0005814]; centrosome [GO:0005813]; cytoplasm [GO:0005737]	0	0	0	0	0	0	1	0	0	0	0	0	0	0	0	0	0	0	0
GO:0007399	nervous.system.development	Q80UG2	gi_568963753_ref_XP_006512138.1__Mus_musculus	0	Plexin-A4	anterior commissure morphogenesis [GO:0021960]; axon guidance [GO:0007411]; branchiomotor neuron axon guidance [GO:0021785]; chemorepulsion of branchiomotor axon [GO:0021793]; cranial nerve morphogenesis [GO:0021602]; facial nerve morphogenesis [GO:0021610]; facial nerve structural organization [GO:0021612]; glossopharyngeal nerve morphogenesis [GO:0021615]; motor neuron axon guidance [GO:0008045…	integral component of membrane [GO:0016021]; plasma membrane [GO:0005886]	semaphorin receptor activity [GO:0017154]	0	0	1	1	1	1	1	1	1	1	1	1	1	1	1	1	1	1
GO:0007399	nervous.system.development	Q80YX1	Cre02.g110000.t1.3_PACid:27575416_Chlamydomonas_reinhardtii	3.6e-10	Tenascin (TN) (Hexabrachion) (Tenascin-C) (TN-C)	bud outgrowth involved in lung branching [GO:0060447]; cell adhesion [GO:0007155]; cellular response to prostaglandin D stimulus [GO:0071799]; cellular response to retinoic acid [GO:0071300]; cellular response to vitamin D [GO:0071305]; mesenchymal-epithelial cell signaling involved in prostate gland development [GO:0060739]; negative regulation of cell adhesion [GO:0007162]; neuromuscular juncti…	basement membrane [GO:0005604]; extracellular matrix [GO:0031012]; extracellular region [GO:0005576]; extracellular space [GO:0005615]; focal adhesion [GO:0005925]; interstitial matrix [GO:0005614]; membrane [GO:0016020]	fibronectin binding [GO:0001968]; syndecan binding [GO:0045545]	0	1	1	1	1	1	1	1	1	1	1	1	1	1	1	1	1	1
GO:0007399	nervous.system.development	Q8BKX1	gi_29243932_ref_NP_808248.1__Mus_musculus	5.4e-162	Brain-specific angiogenesis inhibitor 1-associated protein 2 (BAI-associated protein 2) (BAI1-associated protein 2) (Insulin receptor substrate protein of 53 kDa) (IRSp53) (Insulin receptor substrate p53) (Insulin receptor tyrosine kinase 53 kDa substrate)	actin crosslink formation [GO:0051764]; actin filament bundle assembly [GO:0051017]; brain development [GO:0007420]; cellular response to epidermal growth factor stimulus [GO:0071364]; cellular response to L-glutamate [GO:1905232]; dendrite development [GO:0016358]; insulin receptor signaling pathway [GO:0008286]; plasma membrane organization [GO:0007009]; positive regulation of actin cytoskeleto…	actin cytoskeleton [GO:0015629]; cell-cell adherens junction [GO:0005913]; cytosol [GO:0005829]; dendritic shaft [GO:0043198]; dendritic spine cytoplasm [GO:0061846]; excitatory synapse [GO:0060076]; extracellular exosome [GO:0070062]; filopodium [GO:0030175]; Golgi apparatus [GO:0005794]; microtubule [GO:0005874]; neuronal cell body [GO:0043025]; neuron projection [GO:0043005]; neuron projection…	cadherin binding involved in cell-cell adhesion [GO:0098641]; cytoskeletal adaptor activity [GO:0008093]; identical protein binding [GO:0042802]; PDZ domain binding [GO:0030165]; proline-rich region binding [GO:0070064]; scaffold protein binding [GO:0097110]; transcription cofactor binding [GO:0001221]	0	1	0	0	0	0	1	0	0	0	0	0	0	0	0	0	0	0
GO:0007399	nervous.system.development	Q8BZ64	gi_922854267_gb_KOO22817.1__Chrysochrom_tobin	2.8e-80	Tectonic-1	central nervous system interneuron axonogenesis [GO:0021956]; cilium assembly [GO:0060271]; dorsal/ventral neural tube patterning [GO:0021904]; in utero embryonic development [GO:0001701]; neural tube formation [GO:0001841]; protein localization to ciliary transition zone [GO:1904491]; regulation of smoothened signaling pathway [GO:0008589]; somatic motor neuron differentiation [GO:0021523]; tele…	ciliary transition zone [GO:0035869]; cytoplasm [GO:0005737]; cytoskeleton [GO:0005856]; extracellular space [GO:0005615]; membrane [GO:0016020]; MKS complex [GO:0036038]	0	0	0	1	1	1	1	1	1	1	1	1	0	1	1	1	1	1	1
GO:0007399	nervous.system.development	Q8K2G4	TTHERM_00310690_Tetrah_thermophila	6.7e-235	Bardet-Biedl syndrome 7 protein homolog (BBS2-like protein 1)	brain development [GO:0007420]; cilium assembly [GO:0060271]; eye development [GO:0001654]; fat cell differentiation [GO:0045444]; heart development [GO:0007507]; intracellular transport [GO:0046907]; limb development [GO:0060173]; non-motile cilium assembly [GO:1905515]; palate development [GO:0060021]; positive regulation of proteasomal ubiquitin-dependent protein catabolic process [GO:0032436]…	axoneme [GO:0005930]; BBSome [GO:0034464]; centrosome [GO:0005813]; ciliary basal body [GO:0036064]; ciliary membrane [GO:0060170]; cytoplasm [GO:0005737]; membrane [GO:0016020]; nucleus [GO:0005634]; photoreceptor outer segment [GO:0001750]	RNA polymerase II repressing transcription factor binding [GO:0001103]	0	0	1	1	1	1	1	1	1	1	1	1	1	1	1	1	1	1
GO:0007399	nervous.system.development	Q8K4J6	gi_127138894_ref_NP_694629.2__Mus_musculus	1.9e-38	MKL/myocardin-like protein 1 (Basic SAP coiled-coil transcription activator) (Megakaryoblastic leukemia 1 protein homolog) (Myocardin-related transcription factor A) (MRTF-A)	actin cytoskeleton organization [GO:0030036]; forebrain development [GO:0030900]; negative regulation of apoptotic signaling pathway [GO:2001234]; negative regulation of cysteine-type endopeptidase activity involved in apoptotic process [GO:0043154]; neuron migration [GO:0001764]; neuron projection development [GO:0031175]; positive regulation of transcription, DNA-templated [GO:0045893]; positiv…	cytoplasm [GO:0005737]; cytosol [GO:0005829]; nucleoplasm [GO:0005654]; nucleus [GO:0005634]	actin binding [GO:0003779]; actin monomer binding [GO:0003785]; leucine zipper domain binding [GO:0043522]; RNA polymerase II transcription coactivator activity [GO:0001105]; transcription coactivator activity [GO:0003713]; transcription factor activity, sequence-specific DNA binding [GO:0003700]; transcription regulatory region sequence-specific DNA binding [GO:0000976]	0	1	0	0	0	0	0	0	0	0	0	0	0	0	0	0	0	0
GO:0007399	nervous.system.development	Q8R189	FBpp0070979_Drosophila_melanogaster	5.4e-139	Monocyte to macrophage differentiation factor 2 (Progestin and adipoQ receptor family member 10) (Progestin and adipoQ receptor family member X)	cytolysis [GO:0019835]; positive regulation of neuron differentiation [GO:0045666]; positive regulation of protein kinase activity [GO:0045860]; positive regulation of Ras protein signal transduction [GO:0046579]; regulation of protein localization [GO:0032880]	Golgi membrane [GO:0000139]; integral component of membrane [GO:0016021]; perinuclear region of cytoplasm [GO:0048471]	protein kinase activity [GO:0004672]	0	1	1	0	1	0	0	0	1	1	0	1	1	1	1	1	1	1
GO:0007399	nervous.system.development	Q8R1S4	gi_440798964_gb_ELR20025.1__Acanth.castellanii	3.1e-240	Metastasis suppressor protein 1 (Missing in metastasis protein)	actin filament organization [GO:0007015]; actin filament polymerization [GO:0030041]; adherens junction maintenance [GO:0034334]; bone mineralization [GO:0030282]; cellular response to fluid shear stress [GO:0071498]; epithelial cell proliferation involved in renal tubule morphogenesis [GO:2001013]; glomerulus morphogenesis [GO:0072102]; in utero embryonic development [GO:0001701]; magnesium ion …	actin cytoskeleton [GO:0015629]; adherens junction [GO:0005912]; cytoplasm [GO:0005737]	actin binding [GO:0003779]; actin filament binding [GO:0051015]; actin monomer binding [GO:0003785]; identical protein binding [GO:0042802]; receptor binding [GO:0005102]	0	1	0	0	0	0	0	0	0	0	0	0	0	0	0	0	0	0
GO:0007399	nervous.system.development	Q8R3P0	jgi_Bigna1_87528_estExt_fgenesh1_pg.C_210124_Big_natans	2.4e-122	Aspartoacylase (EC 3.5.1.15) (Aminoacylase-2) (ACY-2)	acetate metabolic process [GO:0006083]; central nervous system myelination [GO:0022010]; positive regulation of oligodendrocyte differentiation [GO:0048714]	cytosol [GO:0005829]; extracellular exosome [GO:0070062]; nucleus [GO:0005634]	aminoacylase activity [GO:0004046]; aspartoacylase activity [GO:0019807]; hydrolase activity, acting on ester bonds [GO:0016788]; identical protein binding [GO:0042802]; metal ion binding [GO:0046872]	0	1	0	0	1	0	0	0	0	0	1	0	0	0	0	0	0	0
GO:0007399	nervous.system.development	Q8R4F0	maker-scaffold_8640-snap-gene-0.6-mRNA-1_Cymbomonas	5.8e-170	Mucolipin-3 (Transient receptor potential channel mucolipin 3) (TRPML3)	auditory receptor cell differentiation [GO:0042491]; ion transport [GO:0006811]; locomotory behavior [GO:0007626]	autophagosome membrane [GO:0000421]; cytoplasm [GO:0005737]; early endosome membrane [GO:0031901]; integral component of membrane [GO:0016021]; late endosome membrane [GO:0031902]; plasma membrane [GO:0005886]; stereocilium membrane [GO:0060171]	0	0	0	1	1	1	1	1	1	1	1	1	1	1	1	1	1	1	1
GO:0007399	nervous.system.development	Q8R507	gi_568945659_ref_XP_006539991.1__Mus_musculus	1e-167	Fukutin (EC 2.-.-.-)	negative regulation of cell proliferation [GO:0008285]; negative regulation of JNK cascade [GO:0046329]; neuron migration [GO:0001764]; protein O-linked mannosylation [GO:0035269]; regulation of protein glycosylation [GO:0060049]	cis-Golgi network [GO:0005801]; endoplasmic reticulum [GO:0005783]; Golgi apparatus [GO:0005794]; Golgi membrane [GO:0000139]; integral component of membrane [GO:0016021]; nucleus [GO:0005634]	transferase activity [GO:0016740]	0	0	0	0	0	0	0	0	1	0	0	0	0	0	0	0	0	0
GO:0007399	nervous.system.development	Q8TDD5	gi_831754760_ref_XP_012748214.1__Acyto_subglobosum	3.5e-36	Mucolipin-3 (Transient receptor potential channel mucolipin 3) (TRPML3)	auditory receptor cell differentiation [GO:0042491]; calcium ion transmembrane transport [GO:0070588]; locomotory behavior [GO:0007626]	autophagosome membrane [GO:0000421]; early endosome membrane [GO:0031901]; integral component of membrane [GO:0016021]; late endosome membrane [GO:0031902]; lysosomal membrane [GO:0005765]; plasma membrane [GO:0005886]	calcium channel activity [GO:0005262]	0	0	1	1	1	1	1	1	1	1	1	1	1	1	1	1	1	1
GO:0007399	nervous.system.development	Q8TDM6	DDB0348115_DDB_G0280153_Dicty_discoideum	1.9e-11	Disks large homolog 5 (Discs large protein P-dlg) (Placenta and prostate DLG)	apical protein localization [GO:0045176]; cell-cell adhesion [GO:0098609]; epithelial to mesenchymal transition [GO:0001837]; epithelial tube branching involved in lung morphogenesis [GO:0060441]; establishment or maintenance of epithelial cell apical/basal polarity [GO:0045197]; intracellular signal transduction [GO:0035556]; maintenance of cell polarity [GO:0030011]; metanephric collecting duct…	cell-cell adherens junction [GO:0005913]; cell junction [GO:0030054]; ciliary basal body [GO:0036064]; cytoplasm [GO:0005737]; plasma membrane [GO:0005886]; postsynaptic density [GO:0014069]; postsynaptic membrane [GO:0045211]	beta-catenin binding [GO:0008013]; cytoskeletal protein binding [GO:0008092]; receptor signaling complex scaffold activity [GO:0030159]	0	0	0	0	0	0	0	0	0	0	0	0	0	0	0	0	0	0
GO:0007399	nervous.system.development	Q8VE95	gi_922864473_gb_KOO31722.1__Chrysochrom_tobin	2.3e-52	UPF0598 protein C8orf82 homolog	positive regulation of synapse assembly [GO:0051965]	mitochondrion [GO:0005739]	0	0	0	0	0	0	0	0	0	0	0	0	0	0	0	0	0	0	0
GO:0007399	nervous.system.development	Q91VW5	gi_955181167_emb_CUE68965.1__Bodo_saltans	0	Golgin subfamily A member 4 (tGolgin-1)	Golgi to plasma membrane protein transport [GO:0043001]; positive regulation of axon extension [GO:0045773]	cytoplasm [GO:0005737]; cytosol [GO:0005829]; extracellular exosome [GO:0070062]; Golgi apparatus [GO:0005794]; Golgi membrane [GO:0000139]; intracellular membrane-bounded organelle [GO:0043231]	GTPase binding [GO:0051020]	0	0	0	1	0	0	0	0	1	0	0	0	0	0	0	0	0	0
GO:0007399	nervous.system.development	Q91WG7	gi_831777997_ref_XP_012755275.1__Acyto_subglobosum	1e-10	Diacylglycerol kinase gamma (DAG kinase gamma) (EC 2.7.1.107) (88 kDa diacylglycerol kinase) (Diglyceride kinase gamma) (DGK-gamma)	glycerolipid metabolic process [GO:0046486]; intracellular signal transduction [GO:0035556]; lipid phosphorylation [GO:0046834]; neuron development [GO:0048666]; protein kinase C-activating G-protein coupled receptor signaling pathway [GO:0007205]	intracellular [GO:0005622]	ATP binding [GO:0005524]; calcium ion binding [GO:0005509]; diacylglycerol kinase activity [GO:0004143]; NAD+ kinase activity [GO:0003951]	0	1	0	0	0	0	0	0	0	0	0	0	0	0	0	0	0	0
GO:0007399	nervous.system.development	Q91ZV7	FBpp0071404_Drosophila_melanogaster	1.2e-201	Plexin domain-containing protein 1 (Tumor endothelial marker 7)	angiogenesis [GO:0001525]; spinal cord development [GO:0021510]	bicellular tight junction [GO:0005923]; cytoplasm [GO:0005737]; dendrite [GO:0030425]; integral component of membrane [GO:0016021]; neuronal cell body [GO:0043025]; plasma membrane [GO:0005886]; receptor complex [GO:0043235]	0	0	1	1	0	0	0	0	0	0	0	0	1	1	0	1	0	1	1
GO:0007399	nervous.system.development	Q96NW4	AMSG_04707T0_Thec_trahens	4.2e-07	Ankyrin repeat domain-containing protein 27 (VPS9 domain-containing protein)	early endosome to late endosome transport [GO:0045022]; endosome to melanosome transport [GO:0035646]; membrane organization [GO:0061024]; negative regulation of SNARE complex assembly [GO:0035544]; neuron projection morphogenesis [GO:0048812]; positive regulation of dendrite morphogenesis [GO:0050775]; protein transport [GO:0015031]; retrograde transport, endosome to plasma membrane [GO:1990126]	cytoplasmic vesicle membrane [GO:0030659]; cytosol [GO:0005829]; early endosome [GO:0005769]; late endosome [GO:0005770]; lysosome [GO:0005764]; melanosome [GO:0042470]; membrane [GO:0016020]; neuron projection [GO:0043005]; plasma membrane [GO:0005886]; transport vesicle [GO:0030133]; tubular endosome [GO:0097422]	GTPase activator activity [GO:0005096]; guanyl-nucleotide exchange factor activity [GO:0005085]; Rab GTPase binding [GO:0017137]; Rab guanyl-nucleotide exchange factor activity [GO:0017112]; SNARE binding [GO:0000149]	0	0	0	0	0	0	0	1	0	0	0	0	0	0	0	0	0	0
GO:0007399	nervous.system.development	Q9CWF6	Vocar.0002s0661.1.p_Volvox_carteri	1.5e-277	Bardet-Biedl syndrome 2 protein homolog	adult behavior [GO:0030534]; artery smooth muscle contraction [GO:0014824]; brain morphogenesis [GO:0048854]; cartilage development [GO:0051216]; cerebral cortex development [GO:0021987]; cilium assembly [GO:0060271]; fat cell differentiation [GO:0045444]; Golgi to plasma membrane protein transport [GO:0043001]; hippocampus development [GO:0021766]; leptin-mediated signaling pathway [GO:0033210];…	BBSome [GO:0034464]; ciliary basal body [GO:0036064]; ciliary membrane [GO:0060170]; cytoplasm [GO:0005737]; membrane [GO:0016020]; microvillus [GO:0005902]; motile cilium [GO:0031514]; stereocilium [GO:0032420]	RNA polymerase II repressing transcription factor binding [GO:0001103]	0	0	1	1	1	1	1	1	1	1	1	1	1	1	1	1	1	1
GO:0007399	nervous.system.development	Q9ES28	gi_568953414_ref_XP_006508905.1__Mus_musculus	1.3e-198	Rho guanine nucleotide exchange factor 7 (Beta-Pix) (PAK-interacting exchange factor beta) (p85SPR)	focal adhesion assembly [GO:0048041]; Golgi organization [GO:0007030]; hematopoietic progenitor cell differentiation [GO:0002244]; intracellular signal transduction [GO:0035556]; lamellipodium assembly [GO:0030032]; nervous system development [GO:0007399]; positive regulation of apoptotic process [GO:0043065]; positive regulation of fibroblast migration [GO:0010763]; positive regulation of growth…	cell cortex [GO:0005938]; cytosol [GO:0005829]; focal adhesion [GO:0005925]; lamellipodium [GO:0030027]; neuronal cell body [GO:0043025]; neuron projection [GO:0043005]; plasma membrane [GO:0005886]; protein complex [GO:0043234]; ruffle [GO:0001726]; storage vacuole [GO:0000322]	guanyl-nucleotide exchange factor activity [GO:0005085]; protein kinase binding [GO:0019901]; Rho guanyl-nucleotide exchange factor activity [GO:0005089]	0	1	0	0	0	0	0	0	0	0	0	0	0	0	0	0	0	0
GO:0007399	nervous.system.development	Q9ESN9	FBpp0293548_Drosophila_melanogaster	5.5e-264	C-Jun-amino-terminal kinase-interacting protein 3 (JIP-3) (JNK-interacting protein 3) (JNK MAP kinase scaffold protein 3) (JNK/SAPK-associated protein 1) (JSAP1) (Mitogen-activated protein kinase 8-interacting protein 3) (Sunday driver 2)	activation of JUN kinase activity [GO:0007257]; axon guidance [GO:0007411]; forebrain development [GO:0030900]; in utero embryonic development [GO:0001701]; JNK cascade [GO:0007254]; lung alveolus development [GO:0048286]; lung morphogenesis [GO:0060425]; positive regulation of JUN kinase activity [GO:0043507]; positive regulation of neuron differentiation [GO:0045666]; post-embryonic development…	axolemma [GO:0030673]; cytoplasm [GO:0005737]; cytoplasmic vesicle [GO:0031410]; dendrite [GO:0030425]; Golgi membrane [GO:0000139]; growth cone [GO:0030426]; plasma membrane [GO:0005886]; smooth endoplasmic reticulum [GO:0005790]	JUN kinase binding [GO:0008432]; kinesin binding [GO:0019894]; MAP-kinase scaffold activity [GO:0005078]; mitogen-activated protein kinase kinase binding [GO:0031434]; mitogen-activated protein kinase kinase kinase binding [GO:0031435]; receptor signaling complex scaffold activity [GO:0030159]	0	0	0	0	0	0	0	0	0	0	0	0	0	0	0	0	0	0
GO:0007399	nervous.system.development	Q9JID9	gi_568960729_ref_XP_006510867.1__Mus_musculus	2.6e-257	SH2B adapter protein 2 (Adapter protein with pleckstrin homology and Src homology 2 domains) (SH2 and PH domain-containing adapter protein APS)	actin cytoskeleton organization [GO:0030036]; antigen receptor-mediated signaling pathway [GO:0050851]; B-1 B cell homeostasis [GO:0001922]; brown fat cell differentiation [GO:0050873]; cytokine-mediated signaling pathway [GO:0019221]; glucose homeostasis [GO:0042593]; insulin receptor signaling pathway [GO:0008286]; intracellular signal transduction [GO:0035556]; negative regulation of glucose i…	actin filament [GO:0005884]; cytoplasm [GO:0005737]; cytosol [GO:0005829]; plasma membrane [GO:0005886]; ruffle [GO:0001726]; stress fiber [GO:0001725]	identical protein binding [GO:0042802]; JAK pathway signal transduction adaptor activity [GO:0008269]; SH3/SH2 adaptor activity [GO:0005070]; transmembrane receptor protein tyrosine kinase adaptor activity [GO:0005068]	0	1	0	0	0	0	0	0	0	0	0	0	0	0	0	0	0	0
GO:0007399	nervous.system.development	Q9R0C0	DDB0306710_DDB_G0290921_Dicty_discoideum	9.8e-56	Biogenesis of lysosome-related organelles complex 1 subunit 6 (BLOC-1 subunit 6) (Pallid protein) (Pallidin) (Syntaxin 13-interacting protein)	anterograde axonal transport [GO:0008089]; anterograde synaptic vesicle transport [GO:0048490]; blood coagulation [GO:0007596]; endosome to melanosome transport [GO:0035646]; melanocyte differentiation [GO:0030318]; melanosome transport [GO:0032402]; membrane fusion [GO:0061025]; neuron projection development [GO:0031175]; pigmentation [GO:0043473]; positive regulation of natural killer cell acti…	axon cytoplasm [GO:1904115]; BLOC-1 complex [GO:0031083]; cytoplasm [GO:0005737]; endosome [GO:0005768]; extrinsic component of membrane [GO:0019898]; transport vesicle [GO:0030133]	actin filament binding [GO:0051015]; identical protein binding [GO:0042802]; protein homodimerization activity [GO:0042803]	0	1	1	0	1	1	0	0	0	0	0	1	1	1	1	1	1	0
GO:0007399	nervous.system.development	Q9V4A7	GSPATP00004046001_Param_tetraurelia	1.3e-08	Plexin-B	axon guidance [GO:0007411]; dendrite self-avoidance [GO:0070593]; motor neuron axon guidance [GO:0008045]; negative regulation of cell adhesion [GO:0007162]; negative regulation of Rac protein signal transduction [GO:0035021]; olfactory bulb axon guidance [GO:0071678]; positive regulation of axonogenesis [GO:0050772]; positive regulation of Rho protein signal transduction [GO:0035025]; regulation…	dendrite [GO:0030425]; integral component of membrane [GO:0016021]; plasma membrane [GO:0005886]	semaphorin receptor activity [GO:0017154]	0	0	0	0	0	0	1	0	0	0	0	1	0	0	0	0	1	1
GO:0007399	nervous.system.development	Q9VD92	gi_307107544_gb_EFN55786.1__Chlorella_sp	1.1e-60	Protein archease-like	positive regulation of axon regeneration [GO:0048680]; tRNA splicing, via endonucleolytic cleavage and ligation [GO:0006388]	tRNA-splicing ligase complex [GO:0072669]	metal ion binding [GO:0046872]	0	1	1	0	1	1	1	1	1	1	1	0	1	1	1	1	1	1
GO:0007399	nervous.system.development	Q9VH19	TTHERM_00127210_Tetrah_thermophila	2.1e-100	Leishmanolysin-like peptidase (EC 3.4.24.-) (Invadolysin)	brain development [GO:0007420]; cell adhesion [GO:0007155]; cell division [GO:0051301]; centrosome duplication [GO:0051298]; chromatin remodeling [GO:0006338]; electron transport chain [GO:0022900]; germ cell migration [GO:0008354]; gonad development [GO:0008406]; imaginal disc development [GO:0007444]; lipid storage [GO:0019915]; mitotic centrosome separation [GO:0007100]; mitotic chromosome con…	cell leading edge [GO:0031252]; cytoplasm [GO:0005737]; membrane [GO:0016020]	metal ion binding [GO:0046872]; metalloendopeptidase activity [GO:0004222]; peptidase activity [GO:0008233]	0	1	1	1	1	1	1	1	1	1	1	1	1	1	1	1	1	1
GO:0007399	nervous.system.development	Q9VIW7	gi_307110210_gb_EFN58446.1__Chlorella_sp	1.4e-250	tRNA-splicing ligase RtcB homolog (EC 6.5.1.3)	positive regulation of tRNA processing [GO:2000237]; tRNA splicing, via endonucleolytic cleavage and ligation [GO:0006388]	tRNA-splicing ligase complex [GO:0072669]	ATP binding [GO:0005524]; metal ion binding [GO:0046872]; RNA ligase (ATP) activity [GO:0003972]	0	1	1	1	1	1	1	1	1	1	1	0	1	1	1	1	1	1
GO:0007399	nervous.system.development	Q9VSF2	gi_440802662_gb_ELR23591.1__Acanth.castellanii	0	Mediator of RNA polymerase II transcription subunit 24 (Mediator complex subunit 24) (dMED24) (dTRAP100)	activation of cysteine-type endopeptidase activity involved in apoptotic process [GO:0006919]; dendrite morphogenesis [GO:0048813]; ecdysone-mediated induction of salivary gland cell autophagic cell death [GO:0035072]; muscle organ development [GO:0007517]; positive regulation of programmed cell death [GO:0043068]; pupal development [GO:0035209]; regulation of programmed cell death [GO:0043067]; …	mediator complex [GO:0016592]	RNA polymerase II transcription cofactor activity [GO:0001104]	0	0	0	0	0	0	0	0	1	0	0	0	0	0	0	0	0	0
GO:0007399	nervous.system.development	Q9VT70	jgi_Allma1_510_AMAG_00483T0_Allomyces_Macrogynus	7.4e-66	Nuclear distribution protein nudE homolog	axonogenesis [GO:0007409]; border follicle cell migration [GO:0007298]; cell division [GO:0051301]; centrosome duplication [GO:0051298]; centrosome localization [GO:0051642]; dendrite morphogenesis [GO:0048813]; establishment of mitotic spindle orientation [GO:0000132]; establishment or maintenance of microtubule cytoskeleton polarity [GO:0030951]; germarium-derived oocyte fate determination [GO:…	axon [GO:0030424]; centrosome [GO:0005813]; cytoplasm [GO:0005737]; dendrite [GO:0030425]; kinesin complex [GO:0005871]; kinetochore [GO:0000776]; microtubule [GO:0005874]; nuclear envelope [GO:0005635]; spindle [GO:0005819]; spindle envelope [GO:0070732]; spindle pole centrosome [GO:0031616]	microtubule binding [GO:0008017]	0	0	0	0	1	1	1	0	1	0	0	0	0	0	0	0	0	1
GO:0007399	nervous.system.development	Q9VU84	BDET_03180_Batrachochytrium_dendrobatidis	2.1e-165	Drebrin-like protein (Actin binding protein 1)	chaeta development [GO:0022416]; positive regulation of synaptic growth at neuromuscular junction [GO:0045887]; terminal button organization [GO:0072553]	axon [GO:0030424]; cell cortex [GO:0005938]; cytoskeleton [GO:0005856]; growth cone [GO:0030426]; neuromuscular junction [GO:0031594]; type Ib terminal bouton [GO:0061176]; type Is terminal bouton [GO:0061177]	actin binding [GO:0003779]; actin filament binding [GO:0051015]; phosphatidylinositol-3,4,5-trisphosphate binding [GO:0005547]; phosphatidylinositol-4,5-bisphosphate binding [GO:0005546]; phosphatidylserine binding [GO:0001786]	0	1	0	1	1	1	1	1	1	1	1	1	1	1	1	1	1	1
GO:0007399	nervous.system.development	Q9WV92	FBpp0303262_Drosophila_melanogaster	4.4e-242	Band 4.1-like protein 3 (4.1B) (Differentially expressed in adenocarcinoma of the lung protein 1) (DAL-1) (DAL1P) (mDAL-1) [Cleaved into: Band 4.1-like protein 3, N-terminally processed]	actomyosin structure organization [GO:0031032]; apoptotic process [GO:0006915]; cortical actin cytoskeleton organization [GO:0030866]; cortical cytoskeleton organization [GO:0030865]; cytoskeletal anchoring at plasma membrane [GO:0007016]; myelin maintenance [GO:0043217]; neuron projection morphogenesis [GO:0048812]; paranodal junction assembly [GO:0030913]; protein localization to juxtaparanode …	cell-cell junction [GO:0005911]; cytoplasm [GO:0005737]; cytoskeleton [GO:0005856]; juxtaparanode region of axon [GO:0044224]; paranode region of axon [GO:0033270]; plasma membrane [GO:0005886]; postsynaptic density [GO:0014069]	actin binding [GO:0003779]; structural constituent of cytoskeleton [GO:0005200]	0	1	0	0	0	1	0	0	0	0	0	1	0	0	0	0	0	0
GO:0003382	epithelial.cell.morphogenesis	P59242	gi_568961966_ref_XP_006511457.1__Mus_musculus	3.8e-40	Cingulin	bicellular tight junction assembly [GO:0070830]; epithelial cell morphogenesis [GO:0003382]; microtubule cytoskeleton organization [GO:0000226]	apical junction complex [GO:0043296]; bicellular tight junction [GO:0005923]; brush border [GO:0005903]; cell junction [GO:0030054]; myosin complex [GO:0016459]; plasma membrane [GO:0005886]	actin binding [GO:0003779]; cadherin binding [GO:0045296]; microtubule binding [GO:0008017]; motor activity [GO:0003774]	0	0	0	0	0	1	0	0	0	0	0	0	0	0	0	0	0	0
GO:0003382	epithelial.cell.morphogenesis	P97812	gi_440794664_gb_ELR15821.1__Acanth.castellanii	1.1e-126	Indian hedgehog protein (IHH) (HHG-2) [Cleaved into: Indian hedgehog protein N-product; Indian hedgehog protein C-product]	bone resorption [GO:0045453]; branching involved in blood vessel morphogenesis [GO:0001569]; camera-type eye development [GO:0043010]; camera-type eye photoreceptor cell fate commitment [GO:0060220]; cartilage development [GO:0051216]; cell-cell signaling [GO:0007267]; cell differentiation [GO:0030154]; cell fate specification [GO:0001708]; cell maturation [GO:0048469]; chondrocyte differentiatio…	extracellular space [GO:0005615]; plasma membrane [GO:0005886]; proteinaceous extracellular matrix [GO:0005578]	calcium ion binding [GO:0005509]; patched binding [GO:0005113]; peptidase activity [GO:0008233]	0	1	0	1	0	1	1	1	1	1	0	1	0	0	1	1	0	0
GO:0003382	epithelial.cell.morphogenesis	Q54I71	augustus_masked-scaffold_2294-processed-gene-0.2-mRNA-1_Cymbomonas	1.1e-56	Protein aardvark (Suppressor of amiB protein 16)	cell adhesion [GO:0007155]; cell motility [GO:0048870]; cellular protein localization [GO:0034613]; centrosome localization [GO:0051642]; culmination involved in sorocarp development [GO:0031154]; epithelial cell morphogenesis [GO:0003382]; establishment or maintenance of bipolar cell polarity [GO:0061245]; Golgi localization [GO:0051645]; multicellular organism development [GO:0007275]; positive…	adherens junction [GO:0005912]; basal cortex [GO:0045180]; cell-cell junction [GO:0005911]; centrosome [GO:0005813]; cytoplasm [GO:0005737]; nucleus [GO:0005634]	alpha-catenin binding [GO:0045294]	0	0	0	1	1	1	1	0	1	1	1	1	1	1	1	1	1	1
GO:0003382	epithelial.cell.morphogenesis	Q54K32	EPZ36591_Rozella_allomycis	6.1e-231	Ras GTPase-activating-like protein rgaA (DGAP1) (Developmental gene 1029 protein)	actin cytoskeleton organization [GO:0030036]; cell growth [GO:0016049]; cell motility [GO:0048870]; cellular protein localization [GO:0034613]; chemotaxis to cAMP [GO:0043327]; culmination involved in sorocarp development [GO:0031154]; epithelial cell morphogenesis [GO:0003382]; mitotic cytokinesis [GO:0000281]; positive regulation of cytoskeleton organization [GO:0051495]; positive regulation of…	basal cortex [GO:0045180]; cell cortex [GO:0005938]; cell trailing edge [GO:0031254]; cleavage furrow [GO:0032154]; lateral part of motile cell [GO:0031255]; plasma membrane [GO:0005886]	calmodulin binding [GO:0005516]; GTPase activator activity [GO:0005096]; Rac GTPase binding [GO:0048365]	0	1	0	0	0	0	0	0	0	0	0	0	0	0	0	0	0	0
GO:0003382	epithelial.cell.morphogenesis	Q54MH2	gi_440794477_gb_ELR15637.1__Acanth.castellanii	9.5e-97	Probable vinculin (Ddalpha-catenin)	actin filament bundle assembly [GO:0051017]; cell adhesion [GO:0007155]; cellular protein localization [GO:0034613]; centrosome localization [GO:0051642]; culmination involved in sorocarp development [GO:0031154]; epithelial cell morphogenesis [GO:0003382]; establishment or maintenance of bipolar cell polarity [GO:0061245]; Golgi localization [GO:0051645]; mitotic cytokinesis [GO:0000281]; positi…	basal cortex [GO:0045180]; cell-cell junction [GO:0005911]; cell cortex [GO:0005938]	actin filament binding [GO:0051015]; beta-catenin binding [GO:0008013]	0	1	0	0	0	0	0	0	0	0	0	0	0	0	0	0	0	0
GO:0006915	apoptotic.process	P05783	gi_440791266_gb_ELR12511.1__Acanth.castellanii	0.0083	Keratin, type I cytoskeletal 18 (Cell proliferation-inducing gene 46 protein) (Cytokeratin-18) (CK-18) (Keratin-18) (K18)	anatomical structure morphogenesis [GO:0009653]; cell cycle [GO:0007049]; cornification [GO:0070268]; extrinsic apoptotic signaling pathway [GO:0097191]; Golgi to plasma membrane CFTR protein transport [GO:0043000]; hepatocyte apoptotic process [GO:0097284]; intermediate filament cytoskeleton organization [GO:0045104]; keratinization [GO:0031424]; negative regulation of apoptotic process [GO:0043…	cell-cell adherens junction [GO:0005913]; cell periphery [GO:0071944]; centriolar satellite [GO:0034451]; cytoplasm [GO:0005737]; cytosol [GO:0005829]; extracellular exosome [GO:0070062]; intermediate filament [GO:0005882]; keratin filament [GO:0045095]; microtubule organizing center [GO:0005815]; nucleolus [GO:0005730]; perinuclear region of cytoplasm [GO:0048471]	cadherin binding involved in cell-cell adhesion [GO:0098641]; RNA binding [GO:0003723]; scaffold protein binding [GO:0097110]; structural molecule activity [GO:0005198]	0	0	0	0	0	0	0	0	0	0	0	0	0	0	0	0	0	0
GO:0006915	apoptotic.process	P15535	AMSG_05453T0_Thec_trahens	3e-77	Beta-1,4-galactosyltransferase 1 (Beta-1,4-GalTase 1) (Beta4Gal-T1) (b4Gal-T1) (EC 2.4.1.-) (UDP-Gal:beta-GlcNAc beta-1,4-galactosyltransferase 1) (UDP-galactose:beta-N-acetylglucosamine beta-1,4-galactosyltransferase 1) [Cleaved into: Processed beta-1,4-galactosyltransferase 1] [Includes: Lactose synthase A protein (EC 2.4.1.22); N-acetyllactosamine synthase (EC 2.4.1.90) (Nal synthase); Beta-N-…	acute inflammatory response [GO:0002526]; angiogenesis involved in wound healing [GO:0060055]; binding of sperm to zona pellucida [GO:0007339]; branching morphogenesis of an epithelial tube [GO:0048754]; cell adhesion [GO:0007155]; development of secondary sexual characteristics [GO:0045136]; epithelial cell development [GO:0002064]; extracellular matrix organization [GO:0030198]; galactose metab…	basolateral plasma membrane [GO:0016323]; brush border membrane [GO:0031526]; cell surface [GO:0009986]; desmosome [GO:0030057]; external side of plasma membrane [GO:0009897]; extracellular exosome [GO:0070062]; extracellular space [GO:0005615]; filopodium [GO:0030175]; Golgi apparatus [GO:0005794]; Golgi cisterna membrane [GO:0032580]; Golgi trans cisterna [GO:0000138]; integral component of mem…	alpha-tubulin binding [GO:0043014]; beta-N-acetylglucosaminylglycopeptide beta-1,4-galactosyltransferase activity [GO:0003831]; beta-tubulin binding [GO:0048487]; cytoskeletal protein binding [GO:0008092]; galactosyltransferase activity [GO:0008378]; lactose synthase activity [GO:0004461]; manganese ion binding [GO:0030145]; N-acetyllactosamine synthase activity [GO:0003945]; protein homodimeriza…	0	0	0	1	1	1	1	1	0	1	1	1	1	1	1	1	1	1
GO:0006915	apoptotic.process	P29227	DDB0232075_DDB_G0268264_Dicty_discoideum	0.0061	Heterochromatin protein 1 (HP1)	chromatin silencing at centromere [GO:0030702]; DNA hypermethylation [GO:0044026]; establishment of chromatin silencing [GO:0006343]; heterochromatin assembly [GO:0031507]; histone H4-K20 trimethylation [GO:0034773]; mitotic cell cycle [GO:0000278]; positive regulation of extent of heterochromatin assembly [GO:0033697]; positive regulation of FACT complex assembly [GO:1905646]; positive regulatio…	condensed nuclear chromosome, centromeric region [GO:0000780]; euchromatin [GO:0000791]; nuclear heterochromatin [GO:0005720]; pericentric heterochromatin [GO:0005721]; polytene chromosome, telomeric region [GO:0035012]; polytene chromosome band [GO:0005704]; polytene chromosome chromocenter [GO:0005701]; polytene chromosome interband [GO:0005705]; polytene chromosome puff [GO:0005703]	chromatin binding [GO:0003682]; Hsp70 protein binding [GO:0030544]; protein binding, bridging [GO:0030674]; rDNA binding [GO:0000182]; RNA binding [GO:0003723]; RNA polymerase II C-terminal domain binding [GO:0099122]; satellite DNA binding [GO:0003696]	0	0	0	0	0	0	0	0	0	0	0	0	0	0	0	0	0	0
GO:0006915	apoptotic.process	P42230	gi_568967120_ref_XP_006513498.1__Mus_musculus	2.8e-257	Signal transducer and activator of transcription 5A (Mammary gland factor)	2-oxoglutarate metabolic process [GO:0006103]; allantoin metabolic process [GO:0000255]; cellular response to cytokine stimulus [GO:0071345]; cellular response to granulocyte macrophage colony-stimulating factor stimulus [GO:0097011]; cellular response to organic cyclic compound [GO:0071407]; citrate metabolic process [GO:0006101]; creatine metabolic process [GO:0006600]; creatinine metabolic pro…	cytoplasm [GO:0005737]; cytosol [GO:0005829]; nucleoplasm [GO:0005654]; nucleus [GO:0005634]	DNA binding [GO:0003677]; RNA polymerase II core promoter sequence-specific DNA binding [GO:0000979]; sequence-specific DNA binding [GO:0043565]; signal transducer activity [GO:0004871]; transcriptional activator activity, RNA polymerase II transcription regulatory region sequence-specific binding [GO:0001228]	0	1	0	1	0	0	0	0	0	0	0	0	0	0	0	0	0	0
GO:0006915	apoptotic.process	P48506	gi_440803452_gb_ELR24354.1__Acanth.castellanii	1.1e-228	Glutamate--cysteine ligase catalytic subunit (EC 6.3.2.2) (GCS heavy chain) (Gamma-ECS) (Gamma-glutamylcysteine synthetase)	aging [GO:0007568]; apoptotic mitochondrial changes [GO:0008637]; cell redox homeostasis [GO:0045454]; cellular response to fibroblast growth factor stimulus [GO:0044344]; cellular response to follicle-stimulating hormone stimulus [GO:0071372]; cellular response to glucose stimulus [GO:0071333]; cellular response to hepatocyte growth factor stimulus [GO:0035729]; cellular response to insulin stim…	cytosol [GO:0005829]; glutamate-cysteine ligase complex [GO:0017109]	ADP binding [GO:0043531]; ATP binding [GO:0005524]; coenzyme binding [GO:0050662]; glutamate binding [GO:0016595]; glutamate-cysteine ligase activity [GO:0004357]; magnesium ion binding [GO:0000287]; protein heterodimerization activity [GO:0046982]	0	1	0	0	0	0	0	0	0	0	0	0	0	0	0	0	0	0
GO:0006915	apoptotic.process	P49675	jgi_Bigna1_82997_fgenesh1_pg.100_NUM_40_Big_natans	1.1e-07	Steroidogenic acute regulatory protein, mitochondrial (StAR) (START domain-containing protein 1) (StARD1)	bile acid biosynthetic process [GO:0006699]; biphenyl metabolic process [GO:0018879]; brain development [GO:0007420]; C21-steroid hormone biosynthetic process [GO:0006700]; cellular response to alkaloid [GO:0071312]; cellular response to antibiotic [GO:0071236]; cellular response to cadmium ion [GO:0071276]; cellular response to cAMP [GO:0071320]; cellular response to dexamethasone stimulus [GO:0…	cytosol [GO:0005829]; mitochondrial crista [GO:0030061]; mitochondrial intermembrane space [GO:0005758]; neuronal cell body [GO:0043025]; neuron projection [GO:0043005]	cholesterol binding [GO:0015485]; cholesterol transporter activity [GO:0017127]	0	1	1	1	0	1	1	1	0	1	1	1	1	1	1	1	1	1
GO:0006915	apoptotic.process	P56542	gi_568923389_ref_XP_006501826.1__Mus_musculus	5.8e-112	Deoxyribonuclease-2-alpha (EC 3.1.22.1) (Acid DNase) (Deoxyribonuclease II alpha) (DNase II alpha) (Lysosomal DNase II)	apoptotic DNA fragmentation [GO:0006309]; DNA catabolic process [GO:0006308]; DNA catabolic process, endonucleolytic [GO:0000737]; erythrocyte differentiation [GO:0030218]	extracellular exosome [GO:0070062]; lysosome [GO:0005764]	deoxyribonuclease II activity [GO:0004531]	1	1	1	1	1	1	1	1	0	0	0	1	0	0	0	0	0	0
GO:0006915	apoptotic.process	P59722	FBpp0306391_Drosophila_melanogaster	2.5e-34	Egl nine homolog 1 (EC 1.14.11.29) (Hypoxia-inducible factor prolyl hydroxylase 2) (HIF-PH2) (HIF-prolyl hydroxylase 2) (HPH-2) (Prolyl hydroxylase domain-containing protein 2) (PHD2) (Fragment)	negative regulation of CAMKK-AMPK signaling cascade [GO:1905290]; negative regulation of cAMP catabolic process [GO:0030821]; negative regulation of cyclic-nucleotide phosphodiesterase activity [GO:0051344]; negative regulation of sequence-specific DNA binding transcription factor activity [GO:0043433]; positive regulation of apoptotic process [GO:0043065]; positive regulation of neuron death [GO…	cytosol [GO:0005829]; nucleus [GO:0005634]	enzyme binding [GO:0019899]; iron ion binding [GO:0005506]; L-ascorbic acid binding [GO:0031418]; peptidyl-proline dioxygenase activity [GO:0031543]	0	1	0	1	1	1	1	1	1	1	1	1	1	1	1	1	1	1
GO:0006915	apoptotic.process	P63137	gi_922865806_gb_KOO32794.1__Chrysochrom_tobin	5.6e-25	Gamma-aminobutyric acid receptor subunit beta-2 (GABA(A) receptor subunit beta-2)	cellular response to histamine [GO:0071420]; chloride transmembrane transport [GO:1902476]; cochlea development [GO:0090102]; inner ear receptor cell development [GO:0060119]; innervation [GO:0060384]; negative regulation of neuron apoptotic process [GO:0043524]; negative regulation of neuron death [GO:1901215]; neuron development [GO:0048666]; regulation of neuron apoptotic process [GO:0043523];…	cell junction [GO:0030054]; chloride channel complex [GO:0034707]; cytoplasmic vesicle [GO:0031410]; cytosol [GO:0005829]; extracellular exosome [GO:0070062]; GABA-A receptor complex [GO:1902711]; integral component of plasma membrane [GO:0005887]; plasma membrane [GO:0005886]; postsynaptic membrane [GO:0045211]	chloride channel activity [GO:0005254]; GABA-A receptor activity [GO:0004890]; inhibitory extracellular ligand-gated ion channel activity [GO:0005237]	0	1	1	1	1	1	1	1	1	1	1	1	1	1	1	1	1	1
GO:0006915	apoptotic.process	Q05652	gi_831783816_ref_XP_012757244.1__Acyto_subglobosum	0.005	Serine/threonine-protein kinase pelle (EC 2.7.11.1)	antifungal humoral response [GO:0019732]; apoptotic process [GO:0006915]; defense response [GO:0006952]; determination of dorsal/ventral asymmetry [GO:0048262]; dorsal/ventral axis specification [GO:0009950]; hemocyte proliferation [GO:0035172]; hemopoiesis [GO:0030097]; innate immune response [GO:0045087]; intracellular signal transduction [GO:0035556]; larval somatic muscle development [GO:0007…	cytoplasm [GO:0005737]; nucleus [GO:0005634]; plasma membrane [GO:0005886]	ATP binding [GO:0005524]; protein domain specific binding [GO:0019904]; protein kinase activity [GO:0004672]; protein serine/threonine kinase activity [GO:0004674]	0	0	0	0	0	0	0	0	0	0	0	0	0	0	0	0	0	0
GO:0006915	apoptotic.process	Q148C8	jgi_Bigna1_68932_fgenesh1_pg.7_NUM_227_Big_natans	1.2e-06	Migration and invasion enhancer 1	apoptotic process [GO:0006915]; negative regulation of apoptotic process [GO:0043066]; positive regulation of cell migration [GO:0030335]; positive regulation of filopodium assembly [GO:0051491]	cytosol [GO:0005829]; intrinsic component of the cytoplasmic side of the plasma membrane [GO:0031235]	0	0	0	0	0	0	1	0	0	1	0	0	0	1	0	1	1	1	1
GO:0006915	apoptotic.process	Q3SX43	GSPATP00000846001_Param_tetraurelia	3.3e-141	Ras-related GTP-binding protein A (Rag A) (RagA)	apoptotic process [GO:0006915]; cellular protein localization [GO:0034613]; cellular response to amino acid starvation [GO:0034198]; cellular response to amino acid stimulus [GO:0071230]; cellular response to starvation [GO:0009267]; negative regulation of autophagy [GO:0010507]; positive regulation of TORC1 signaling [GO:1904263]; positive regulation of TOR signaling [GO:0032008]; regulation of …	EGO complex [GO:0034448]; Gtr1-Gtr2 GTPase complex [GO:1990131]; lysosome [GO:0005764]; nucleus [GO:0005634]	GTPase activity [GO:0003924]; GTP binding [GO:0005525]	0	1	0	0	0	0	0	0	0	0	0	0	0	0	0	0	0	0
GO:0006915	apoptotic.process	Q3ZC48	EHI_081700_Ent_hist	9.4e-10	DNA damage-regulated autophagy modulator protein 2 (Transmembrane protein 77)	apoptotic process [GO:0006915]; autophagy [GO:0006914]; photoreceptor cell maintenance [GO:0045494]; regulation of autophagy [GO:0010506]; visual perception [GO:0007601]	apical plasma membrane [GO:0016324]; Golgi apparatus [GO:0005794]; integral component of membrane [GO:0016021]; lysosomal membrane [GO:0005765]; lysosome [GO:0005764]; photoreceptor inner segment [GO:0001917]	0	0	1	1	1	0	0	1	1	0	0	0	0	1	0	1	0	0	1
GO:0006915	apoptotic.process	Q54QW5	DDB0238095_DDB_G0283567_Dicty_discoideum	3.4e-32	Ragulator complex protein LAMTOR5 homolog (Late endosomal/lysosomal adaptor and MAPK and MTOR activator 5)	cellular response to amino acid stimulus [GO:0071230]; negative regulation of cysteine-type endopeptidase activity involved in apoptotic process [GO:0043154]; positive regulation of GTPase activity [GO:0043547]; positive regulation of TOR signaling [GO:0032008]; protein localization to lysosome [GO:0061462]; regulation of cell size [GO:0008361]; viral genome replication [GO:0019079]	lysosome [GO:0005764]; Ragulator complex [GO:0071986]	0	0	0	0	0	1	1	0	0	0	0	0	0	0	0	0	0	0	0
GO:0006915	apoptotic.process	Q5PU49	gi_440796114_gb_ELR17223.1__Acanth.castellanii	9.8e-14	Protein kinase C delta type (EC 2.7.11.13) (Tyrosine-protein kinase PRKCD) (EC 2.7.10.2) (nPKC-delta) [Cleaved into: Protein kinase C delta type regulatory subunit; Protein kinase C delta type catalytic subunit (Sphingosine-dependent protein kinase-1) (SDK1)]	apoptotic process [GO:0006915]; cell cycle [GO:0007049]; cellular response to angiotensin [GO:1904385]; defense response to bacterium [GO:0042742]; intracellular signal transduction [GO:0035556]; negative regulation of actin filament polymerization [GO:0030837]; negative regulation of filopodium assembly [GO:0051490]; negative regulation of glial cell apoptotic process [GO:0034351]; negative regu…	cytoplasm [GO:0005737]; endoplasmic reticulum [GO:0005783]; intracellular [GO:0005622]; membrane [GO:0016020]; mitochondrion [GO:0005739]; nucleus [GO:0005634]; perinuclear region of cytoplasm [GO:0048471]	ATP binding [GO:0005524]; metal ion binding [GO:0046872]; non-membrane spanning protein tyrosine kinase activity [GO:0004715]; protein kinase C activity [GO:0004697]; protein serine/threonine kinase activity [GO:0004674]	0	0	0	0	0	0	0	0	0	0	0	0	0	0	0	0	0	0
GO:0006915	apoptotic.process	Q5RFD3	gi_922859787_gb_KOO27760.1__Chrysochrom_tobin	1.4e-70	Proteasome activator complex subunit 3 (Activator of multicatalytic protease subunit 3) (Proteasome activator 28 subunit gamma) (PA28g) (PA28gamma)	apoptotic process [GO:0006915]; cell cycle [GO:0007049]; negative regulation of extrinsic apoptotic signaling pathway [GO:2001237]; regulation of proteasomal protein catabolic process [GO:0061136]	cytosol [GO:0005829]; membrane [GO:0016020]; nucleoplasm [GO:0005654]; proteasome activator complex [GO:0008537]	endopeptidase activator activity [GO:0061133]; identical protein binding [GO:0042802]; MDM2/MDM4 family protein binding [GO:0097371]; p53 binding [GO:0002039]	0	1	0	0	0	0	0	0	0	0	0	0	0	0	0	0	0	0
GO:0006915	apoptotic.process	Q60953	FBpp0303076_Drosophila_melanogaster	6.1e-262	Protein PML	activation of cysteine-type endopeptidase activity involved in apoptotic process [GO:0006919]; apoptotic process [GO:0006915]; branching involved in mammary gland duct morphogenesis [GO:0060444]; cell aging [GO:0007569]; cell cycle arrest [GO:0007050]; cell fate commitment [GO:0045165]; cellular response to interleukin-4 [GO:0071353]; cellular response to leukemia inhibitory factor [GO:1990830]; …	cytoplasm [GO:0005737]; cytosol [GO:0005829]; early endosome membrane [GO:0031901]; extrinsic component of endoplasmic reticulum membrane [GO:0042406]; nuclear chromosome, telomeric region [GO:0000784]; nuclear matrix [GO:0016363]; nuclear membrane [GO:0031965]; nucleolus [GO:0005730]; nucleoplasm [GO:0005654]; nucleus [GO:0005634]; PML body [GO:0016605]	cobalt ion binding [GO:0050897]; DNA binding [GO:0003677]; protein heterodimerization activity [GO:0046982]; protein homodimerization activity [GO:0042803]; SMAD binding [GO:0046332]; SUMO binding [GO:0032183]; transcription coactivator activity [GO:0003713]; ubiquitin protein ligase binding [GO:0031625]; zinc ion binding [GO:0008270]	0	1	0	0	1	1	1	1	1	1	1	1	1	1	1	1	0	0
GO:0006915	apoptotic.process	Q60988	gi_922856710_gb_KOO25038.1__Chrysochrom_tobin	1.9e-74	SCL-interrupting locus protein homolog	centrosome duplication [GO:0051298]; determination of left/right symmetry [GO:0007368]; embryonic axis specification [GO:0000578]; floor plate development [GO:0033504]; forebrain development [GO:0030900]; heart looping [GO:0001947]; in utero embryonic development [GO:0001701]; mitotic spindle organization [GO:0007052]; multicellular organism growth [GO:0035264]; negative regulation of apoptotic p…	centriole [GO:0005814]; centrosome [GO:0005813]; cytoplasm [GO:0005737]; cytosol [GO:0005829]	0	0	0	1	0	0	1	0	1	1	1	1	0	0	0	0	0	1	1
GO:0006915	apoptotic.process	Q64374	FBpp0073422_Drosophila_melanogaster	4.8e-105	Regucalcin (RC) (Gluconolactonase) (GNL) (EC 3.1.1.17) (Senescence marker protein 30) (SMP-30)	aging [GO:0007568]; cellular calcium ion homeostasis [GO:0006874]; kidney development [GO:0001822]; L-ascorbic acid biosynthetic process [GO:0019853]; liver regeneration [GO:0097421]; negative regulation of apoptotic process [GO:0043066]; negative regulation of bone development [GO:1903011]; negative regulation of calcium-dependent ATPase activity [GO:1903611]; negative regulation of cyclic-nucle…	cytoplasm [GO:0005737]; cytosol [GO:0005829]; extracellular region [GO:0005576]; nucleus [GO:0005634]	calcium ion binding [GO:0005509]; enzyme regulator activity [GO:0030234]; gluconolactonase activity [GO:0004341]; zinc ion binding [GO:0008270]	0	1	0	1	1	1	1	1	1	1	1	0	1	1	1	1	1	1
GO:0006915	apoptotic.process	Q6QBQ4	gi_922869695_gb_KOO35759.1__Chrysochrom_tobin	7.2e-16	Phospholipid scramblase 3 (PL scramblase 3) (Ca(2+)-dependent phospholipid scramblase 3)	apoptotic process [GO:0006915]; cellular response to lipopolysaccharide [GO:0071222]; cholesterol homeostasis [GO:0042632]; glucose homeostasis [GO:0042593]	integral component of membrane [GO:0016021]; mitochondrial membrane [GO:0031966]; plasma membrane [GO:0005886]	calcium-dependent protein binding [GO:0048306]; phospholipid scramblase activity [GO:0017128]; SH3 domain binding [GO:0017124]	0	0	0	0	1	1	0	1	0	0	0	1	0	0	0	0	0	1
GO:0006915	apoptotic.process	Q6VYH9	gi_440790678_gb_ELR11958.1__Acanth.castellanii	9.2e-53	Hematopoietic SH2 domain-containing protein (Hematopoietic SH2 protein) (Adaptor in lymphocytes of unknown function X)	negative regulation of B cell apoptotic process [GO:0002903]; negative regulation of mitochondrial depolarization [GO:0051902]; signal transduction [GO:0007165]; T cell activation [GO:0042110]	cytosol [GO:0005829]; mitochondrion [GO:0005739]	SH3/SH2 adaptor activity [GO:0005070]	0	1	0	0	0	0	0	0	0	0	0	0	0	0	0	0	0	0
GO:0006915	apoptotic.process	Q7TMX5	BDET_02824_Batrachochytrium_dendrobatidis	5.6e-152	Protein SHQ1 homolog	box H/ACA snoRNP assembly [GO:0000493]; negative regulation of rRNA processing [GO:2000233]; positive regulation of apoptotic process [GO:0043065]; positive regulation of telomerase RNA localization to Cajal body [GO:1904874]; ribonucleoprotein complex assembly [GO:0022618]	cytoplasm [GO:0005737]; cytosol [GO:0005829]; nucleoplasm [GO:0005654]	unfolded protein binding [GO:0051082]	0	0	1	0	0	0	0	0	1	0	0	0	0	0	0	0	0	0
GO:0006915	apoptotic.process	Q7Z419	AMSG_02933T0_Thec_trahens	2.5e-06	E3 ubiquitin-protein ligase RNF144B (EC 2.3.2.-) (IBR domain-containing protein 2) (RING finger protein 144B) (p53-inducible RING finger protein)	apoptotic process [GO:0006915]; negative regulation of apoptotic process [GO:0043066]; positive regulation of proteasomal ubiquitin-dependent protein catabolic process [GO:0032436]; protein polyubiquitination [GO:0000209]; protein ubiquitination involved in ubiquitin-dependent protein catabolic process [GO:0042787]	cytoplasm [GO:0005737]; cytosol [GO:0005829]; integral component of membrane [GO:0016021]; mitochondrial membrane [GO:0031966]; ubiquitin ligase complex [GO:0000151]	metal ion binding [GO:0046872]; ubiquitin conjugating enzyme binding [GO:0031624]; ubiquitin protein ligase activity [GO:0061630]; ubiquitin-protein transferase activity [GO:0004842]	0	0	0	0	1	1	1	0	0	0	0	0	1	0	0	0	0	0
GO:0006915	apoptotic.process	Q86VP3	gi_440795266_gb_ELR16400.1__Acanth.castellanii	1.2e-138	Phosphofurin acidic cluster sorting protein 2 (PACS-2) (PACS1-like protein)	apoptotic process [GO:0006915]; autophagosome assembly [GO:0000045]; protein localization to plasma membrane [GO:0072659]; protein localization to pre-autophagosomal structure [GO:0034497]; viral process [GO:0016032]	endoplasmic reticulum [GO:0005783]; mitochondrion [GO:0005739]	ion channel binding [GO:0044325]	0	0	0	0	0	0	0	0	0	0	0	0	0	0	0	0	0	0
GO:0006915	apoptotic.process	Q8BGQ2	FBpp0077443_Drosophila_melanogaster	8e-177	Cysteine/serine-rich nuclear protein 2 (CSRNP-2) (Protein FAM130A1) (TGF-beta-induced apoptosis protein 12) (TAIP-12)	apoptotic process [GO:0006915]; negative regulation of phosphatase activity [GO:0010923]; positive regulation of transcription from RNA polymerase II promoter [GO:0045944]	nucleus [GO:0005634]	phosphatase binding [GO:0019902]; sequence-specific DNA binding [GO:0043565]; transcriptional activator activity, RNA polymerase II transcription regulatory region sequence-specific binding [GO:0001228]; transcription factor activity, sequence-specific DNA binding [GO:0003700]	0	0	0	0	0	0	0	0	0	0	0	0	0	0	0	0	0	0
GO:0006915	apoptotic.process	Q8BVN9	maker-scaffold_30599-snap-gene-0.3-mRNA-1_Cymbomonas	4.6e-122	Protein maelstrom homolog	cell differentiation [GO:0030154]; cell morphogenesis [GO:0000902]; cellular response to DNA damage stimulus [GO:0006974]; DNA methylation involved in gamete generation [GO:0043046]; fertilization [GO:0009566]; gene silencing by RNA [GO:0031047]; intrinsic apoptotic signaling pathway in response to DNA damage [GO:0008630]; male meiotic nuclear division [GO:0007140]; multicellular organism develop…	autosome [GO:0030849]; chromatin [GO:0000785]; chromatoid body [GO:0033391]; cytoplasm [GO:0005737]; cytosol [GO:0005829]; nucleoplasm [GO:0005654]; nucleus [GO:0005634]; perinuclear region of cytoplasm [GO:0048471]; P granule [GO:0043186]; piP-body [GO:0071547]; XY body [GO:0001741]	sequence-specific DNA binding [GO:0043565]	0	0	0	0	0	1	0	0	0	0	0	0	0	0	0	0	0	0
GO:0006915	apoptotic.process	Q8C0T9	gi_922862216_gb_KOO29862.1__Chrysochrom_tobin	3.5e-114	Adenylate cyclase type 10 (EC 4.6.1.1) (Germ cell soluble adenylyl cyclase) (sAC) (Testicular soluble adenylyl cyclase)	cAMP biosynthetic process [GO:0006171]; cellular response to inorganic substance [GO:0071241]; epithelial cilium movement [GO:0003351]; intracellular signal transduction [GO:0035556]; positive regulation of apoptotic process [GO:0043065]; spermatogenesis [GO:0007283]	apical part of cell [GO:0045177]; axon [GO:0030424]; basal part of cell [GO:0045178]; cytoplasm [GO:0005737]; cytosol [GO:0005829]; dendrite [GO:0030425]; growth cone [GO:0030426]; membrane [GO:0016020]; microtubule cytoskeleton [GO:0015630]; mitochondrion [GO:0005739]; motile cilium [GO:0031514]; neuronal cell body [GO:0043025]; nucleus [GO:0005634]; perinuclear region of cytoplasm [GO:0048471];…	adenylate cyclase activity [GO:0004016]; ATPase binding [GO:0051117]; ATP binding [GO:0005524]; bicarbonate binding [GO:0071890]; magnesium ion binding [GO:0000287]; manganese ion binding [GO:0030145]	0	1	1	1	1	1	1	1	1	1	1	1	1	1	1	1	1	1
GO:0006915	apoptotic.process	Q8C3R1	gi_440790687_gb_ELR11967.1__Acanth.castellanii	3e-260	BRCA1-associated ATM activator 1 (BRCA1-associated protein required for ATM activation protein 1)	apoptotic process [GO:0006915]; cell growth [GO:0016049]; cell migration [GO:0016477]; cell proliferation [GO:0008283]; cellular response to DNA damage stimulus [GO:0006974]; glucose metabolic process [GO:0006006]; mitochondrion localization [GO:0051646]; positive regulation of protein phosphorylation [GO:0001934]; response to ionizing radiation [GO:0010212]	cytoplasm [GO:0005737]; membrane [GO:0016020]; nucleoplasm [GO:0005654]; nucleus [GO:0005634]	0	0	0	0	0	0	0	0	0	0	0	0	0	0	0	0	0	0	0
GO:0006915	apoptotic.process	Q8CI59	gi_568909601_ref_XP_006529908.1__Mus_musculus	5.6e-200	Metalloreductase STEAP3 (EC 1.16.1.-) (Dudulin-2) (Protein nm1054) (Six-transmembrane epithelial antigen of prostate 3) (Tumor suppressor-activated pathway protein 6)	apoptotic process [GO:0006915]; cell cycle [GO:0007049]; copper ion import [GO:0015677]; exosomal secretion [GO:1990182]; ferric iron import across plasma membrane [GO:0098706]; iron ion homeostasis [GO:0055072]; iron ion transport [GO:0006826]; oxidation-reduction process [GO:0055114]; positive regulation of intrinsic apoptotic signaling pathway in response to DNA damage by p53 class mediator [G…	cytoplasm [GO:0005737]; endosome [GO:0005768]; endosome membrane [GO:0010008]; integral component of plasma membrane [GO:0005887]; multivesicular body [GO:0005771]; plasma membrane [GO:0005886]	cupric reductase activity [GO:0008823]; ferric-chelate reductase (NADPH) activity [GO:0052851]; ferric-chelate reductase activity [GO:0000293]; metal ion binding [GO:0046872]	0	0	0	0	0	1	0	0	1	1	0	1	0	1	0	0	1	1
GO:0006915	apoptotic.process	Q8CIS0	gi_568971948_ref_XP_006532429.1__Mus_musculus	0	Caspase recruitment domain-containing protein 11	B cell differentiation [GO:0030183]; B cell proliferation [GO:0042100]; Fc-epsilon receptor signaling pathway [GO:0038095]; homeostasis of number of cells [GO:0048872]; immunoglobulin production [GO:0002377]; interleukin-2 secretion [GO:0070970]; lymphocyte activation [GO:0046649]; positive regulation of B cell proliferation [GO:0030890]; positive regulation of cytokine production [GO:0001819]; p…	cytoplasm [GO:0005737]; extracellular exosome [GO:0070062]; immunological synapse [GO:0001772]; membrane raft [GO:0045121]; plasma membrane [GO:0005886]; T cell receptor complex [GO:0042101]	CARD domain binding [GO:0050700]	0	0	0	0	0	0	0	0	0	0	0	0	0	0	0	0	0	0
GO:0006915	apoptotic.process	Q8K4J6	gi_127138894_ref_NP_694629.2__Mus_musculus	1.9e-38	MKL/myocardin-like protein 1 (Basic SAP coiled-coil transcription activator) (Megakaryoblastic leukemia 1 protein homolog) (Myocardin-related transcription factor A) (MRTF-A)	actin cytoskeleton organization [GO:0030036]; forebrain development [GO:0030900]; negative regulation of apoptotic signaling pathway [GO:2001234]; negative regulation of cysteine-type endopeptidase activity involved in apoptotic process [GO:0043154]; neuron migration [GO:0001764]; neuron projection development [GO:0031175]; positive regulation of transcription, DNA-templated [GO:0045893]; positiv…	cytoplasm [GO:0005737]; cytosol [GO:0005829]; nucleoplasm [GO:0005654]; nucleus [GO:0005634]	actin binding [GO:0003779]; actin monomer binding [GO:0003785]; leucine zipper domain binding [GO:0043522]; RNA polymerase II transcription coactivator activity [GO:0001105]; transcription coactivator activity [GO:0003713]; transcription factor activity, sequence-specific DNA binding [GO:0003700]; transcription regulatory region sequence-specific DNA binding [GO:0000976]	0	1	0	0	0	0	0	0	0	0	0	0	0	0	0	0	0	0
GO:0006915	apoptotic.process	Q8R2Q6	gi_121903856_gb_EAY08815.1__Trich_vaginalis	1e-08	Tectonic-3	apoptotic process [GO:0006915]; cilium assembly [GO:0060271]; positive regulation of apoptotic process [GO:0043065]; smoothened signaling pathway [GO:0007224]	extracellular exosome [GO:0070062]; integral component of membrane [GO:0016021]; nucleus [GO:0005634]	0	0	0	0	0	1	0	0	0	0	0	0	0	0	0	0	0	0	0
GO:0006915	apoptotic.process	Q8TDM6	DDB0348115_DDB_G0280153_Dicty_discoideum	1.9e-11	Disks large homolog 5 (Discs large protein P-dlg) (Placenta and prostate DLG)	apical protein localization [GO:0045176]; cell-cell adhesion [GO:0098609]; epithelial to mesenchymal transition [GO:0001837]; epithelial tube branching involved in lung morphogenesis [GO:0060441]; establishment or maintenance of epithelial cell apical/basal polarity [GO:0045197]; intracellular signal transduction [GO:0035556]; maintenance of cell polarity [GO:0030011]; metanephric collecting duct…	cell-cell adherens junction [GO:0005913]; cell junction [GO:0030054]; ciliary basal body [GO:0036064]; cytoplasm [GO:0005737]; plasma membrane [GO:0005886]; postsynaptic density [GO:0014069]; postsynaptic membrane [GO:0045211]	beta-catenin binding [GO:0008013]; cytoskeletal protein binding [GO:0008092]; receptor signaling complex scaffold activity [GO:0030159]	0	0	0	0	0	0	0	0	0	0	0	0	0	0	0	0	0	0
GO:0006915	apoptotic.process	Q94251	gi_121914354_gb_EAY19154.1__Trich_vaginalis	1e-28	F-box protein dre-1 (Daf-12 redundant function protein)	apoptotic process [GO:0006915]; embryo development ending in birth or egg hatching [GO:0009792]; gonad development [GO:0008406]; mesodermal cell migration [GO:0008078]; molting cycle, collagen and cuticulin-based cuticle [GO:0018996]; nematode larval development [GO:0002119]; positive regulation of apoptotic process [GO:0043065]; protein ubiquitination [GO:0016567]; regulation of development, het…	cytoplasm [GO:0005737]; nucleus [GO:0005634]; ubiquitin ligase complex [GO:0000151]	zinc ion binding [GO:0008270]	0	1	1	1	1	1	1	1	1	1	1	1	1	1	1	1	1	1
GO:0006915	apoptotic.process	Q99683	gi_922853015_gb_KOO21661.1__Chrysochrom_tobin	0.00068	Mitogen-activated protein kinase kinase kinase 5 (EC 2.7.11.25) (Apoptosis signal-regulating kinase 1) (ASK-1) (MAPK/ERK kinase kinase 5) (MEK kinase 5) (MEKK 5)	activation of JUN kinase activity [GO:0007257]; activation of MAPKK activity [GO:0000186]; apoptotic signaling pathway [GO:0097190]; cellular response to amino acid starvation [GO:0034198]; cellular response to hydrogen peroxide [GO:0070301]; cellular response to reactive nitrogen species [GO:1902170]; cellular response to tumor necrosis factor [GO:0071356]; endothelial cell apoptotic process [GO…	cytosol [GO:0005829]; external side of plasma membrane [GO:0009897]; IRE1-TRAF2-ASK1 complex [GO:1990604]; protein complex [GO:0043234]; protein kinase complex [GO:1902911]	ATP binding [GO:0005524]; identical protein binding [GO:0042802]; magnesium ion binding [GO:0000287]; MAP kinase kinase kinase activity [GO:0004709]; protein domain specific binding [GO:0019904]; protein homodimerization activity [GO:0042803]; protein kinase activity [GO:0004672]; protein kinase binding [GO:0019901]; protein phosphatase binding [GO:0019903]; protein serine/threonine kinase activi…	0	0	0	0	0	0	0	0	0	0	0	0	0	0	0	0	0	0
GO:0006915	apoptotic.process	Q9CR48	FBpp0070359_Drosophila_melanogaster	1.8e-108	DNA damage-regulated autophagy modulator protein 2 (Transmembrane protein 77)	apoptotic process [GO:0006915]; autophagy [GO:0006914]; photoreceptor cell maintenance [GO:0045494]; regulation of autophagy [GO:0010506]; visual perception [GO:0007601]	apical plasma membrane [GO:0016324]; cytoplasm [GO:0005737]; Golgi apparatus [GO:0005794]; integral component of membrane [GO:0016021]; intracellular membrane-bounded organelle [GO:0043231]; lysosomal membrane [GO:0005765]; lysosome [GO:0005764]; photoreceptor inner segment [GO:0001917]	0	0	0	0	1	0	0	1	1	0	0	0	0	0	0	0	0	0	0
GO:0006915	apoptotic.process	Q9CRB8	maker-scaffold_3720-snap-gene-0.3-mRNA-1_Cymbomonas	4.9e-45	Mitochondrial fission process protein 1 (Mitochondrial 18 kDa protein) (MTP18)	apoptotic process [GO:0006915]; mitochondrial fission [GO:0000266]; mitochondrial membrane organization [GO:0007006]; response to muscle activity [GO:0014850]	integral component of membrane [GO:0016021]; mitochondrial inner membrane [GO:0005743]; mitochondrion [GO:0005739]	0	0	1	1	1	1	1	1	1	1	1	1	1	1	1	1	1	1	1
GO:0006915	apoptotic.process	Q9DC58	gi_831771295_ref_XP_012753260.1__Acyto_subglobosum	1.7e-20	DNA damage-regulated autophagy modulator protein 1 (Damage-regulated autophagy modulator)	apoptotic process [GO:0006915]; autophagy [GO:0006914]; regulation of autophagy [GO:0010506]	cytoplasm [GO:0005737]; integral component of membrane [GO:0016021]; lysosomal membrane [GO:0005765]; lysosome [GO:0005764]	0	0	0	0	1	0	0	0	1	0	0	0	0	0	0	0	0	0	0
GO:0006915	apoptotic.process	Q9ES28	gi_568953414_ref_XP_006508905.1__Mus_musculus	1.3e-198	Rho guanine nucleotide exchange factor 7 (Beta-Pix) (PAK-interacting exchange factor beta) (p85SPR)	focal adhesion assembly [GO:0048041]; Golgi organization [GO:0007030]; hematopoietic progenitor cell differentiation [GO:0002244]; intracellular signal transduction [GO:0035556]; lamellipodium assembly [GO:0030032]; nervous system development [GO:0007399]; positive regulation of apoptotic process [GO:0043065]; positive regulation of fibroblast migration [GO:0010763]; positive regulation of growth…	cell cortex [GO:0005938]; cytosol [GO:0005829]; focal adhesion [GO:0005925]; lamellipodium [GO:0030027]; neuronal cell body [GO:0043025]; neuron projection [GO:0043005]; plasma membrane [GO:0005886]; protein complex [GO:0043234]; ruffle [GO:0001726]; storage vacuole [GO:0000322]	guanyl-nucleotide exchange factor activity [GO:0005085]; protein kinase binding [GO:0019901]; Rho guanyl-nucleotide exchange factor activity [GO:0005089]	0	1	0	0	0	0	0	0	0	0	0	0	0	0	0	0	0	0
GO:0006915	apoptotic.process	Q9R207	FBpp0297182_Drosophila_melanogaster	6e-283	Nibrin (Cell cycle regulatory protein p95) (Nijmegen breakage syndrome protein 1 homolog)	blastocyst growth [GO:0001832]; cell proliferation [GO:0008283]; DNA damage checkpoint [GO:0000077]; DNA duplex unwinding [GO:0032508]; double-strand break repair [GO:0006302]; double-strand break repair via homologous recombination [GO:0000724]; intrinsic apoptotic signaling pathway [GO:0097193]; in utero embryonic development [GO:0001701]; isotype switching [GO:0045190]; meiotic cell cycle [GO:…	Mre11 complex [GO:0030870]; nuclear chromosome, telomeric region [GO:0000784]; nuclear inclusion body [GO:0042405]; nucleolus [GO:0005730]; nucleus [GO:0005634]; PML body [GO:0016605]; replication fork [GO:0005657]; site of double-strand break [GO:0035861]	ATP-dependent DNA helicase activity [GO:0004003]; damaged DNA binding [GO:0003684]; protein N-terminus binding [GO:0047485]; transcription factor binding [GO:0008134]	0	1	0	0	0	1	1	0	1	1	1	0	1	1	1	1	1	1
GO:0006915	apoptotic.process	Q9TXQ1	Cre12.g483800.t1.3_PACid:27582736_Chlamydomonas_reinhardtii	0.00024	Tankyrase-like protein (EC 2.4.2.30) (Poly ADP-ribose metabolism enzyme 5) (Poly(ADP-ribose) polymerase pme-5)	cellular response to DNA damage stimulus [GO:0006974]; DNA ligation involved in DNA repair [GO:0051103]; intrinsic apoptotic signaling pathway in response to DNA damage [GO:0008630]; lagging strand elongation [GO:0006273]; negative regulation of programmed cell death [GO:0043069]; protein ADP-ribosylation [GO:0006471]; response to gamma radiation [GO:0010332]	chromosome [GO:0005694]; cytoplasm [GO:0005737]; nucleus [GO:0005634]	DNA ligase (ATP) activity [GO:0003910]; NAD+ ADP-ribosyltransferase activity [GO:0003950]	0	0	0	1	0	1	1	1	0	0	1	1	1	1	0	1	1	1
GO:0006915	apoptotic.process	Q9VSF2	gi_440802662_gb_ELR23591.1__Acanth.castellanii	0	Mediator of RNA polymerase II transcription subunit 24 (Mediator complex subunit 24) (dMED24) (dTRAP100)	activation of cysteine-type endopeptidase activity involved in apoptotic process [GO:0006919]; dendrite morphogenesis [GO:0048813]; ecdysone-mediated induction of salivary gland cell autophagic cell death [GO:0035072]; muscle organ development [GO:0007517]; positive regulation of programmed cell death [GO:0043068]; pupal development [GO:0035209]; regulation of programmed cell death [GO:0043067]; …	mediator complex [GO:0016592]	RNA polymerase II transcription cofactor activity [GO:0001104]	0	0	0	0	0	0	0	0	1	0	0	0	0	0	0	0	0	0
GO:0006915	apoptotic.process	Q9WV92	FBpp0303262_Drosophila_melanogaster	4.4e-242	Band 4.1-like protein 3 (4.1B) (Differentially expressed in adenocarcinoma of the lung protein 1) (DAL-1) (DAL1P) (mDAL-1) [Cleaved into: Band 4.1-like protein 3, N-terminally processed]	actomyosin structure organization [GO:0031032]; apoptotic process [GO:0006915]; cortical actin cytoskeleton organization [GO:0030866]; cortical cytoskeleton organization [GO:0030865]; cytoskeletal anchoring at plasma membrane [GO:0007016]; myelin maintenance [GO:0043217]; neuron projection morphogenesis [GO:0048812]; paranodal junction assembly [GO:0030913]; protein localization to juxtaparanode …	cell-cell junction [GO:0005911]; cytoplasm [GO:0005737]; cytoskeleton [GO:0005856]; juxtaparanode region of axon [GO:0044224]; paranode region of axon [GO:0033270]; plasma membrane [GO:0005886]; postsynaptic density [GO:0014069]	actin binding [GO:0003779]; structural constituent of cytoskeleton [GO:0005200]	0	1	0	0	0	1	0	0	0	0	0	1	0	0	0	0	0	0
GO:0006915	apoptotic.process	Q9Z286	jgi_Neosp1_663933_estExt_fgenesh1_pg.C_80050_Neocallimastix_californiae	2.4e-38	Adenylate cyclase type 10 (EC 4.6.1.1) (Germ cell soluble adenylyl cyclase) (sAC) (Testicular soluble adenylyl cyclase)	cAMP biosynthetic process [GO:0006171]; cellular response to inorganic substance [GO:0071241]; epithelial cilium movement [GO:0003351]; intracellular signal transduction [GO:0035556]; positive regulation of apoptotic process [GO:0043065]; spermatogenesis [GO:0007283]	apical part of cell [GO:0045177]; axon [GO:0030424]; basal part of cell [GO:0045178]; cytoplasm [GO:0005737]; cytosol [GO:0005829]; dendrite [GO:0030425]; growth cone [GO:0030426]; microtubule cytoskeleton [GO:0015630]; mitochondrion [GO:0005739]; motile cilium [GO:0031514]; neuronal cell body [GO:0043025]; nucleus [GO:0005634]; perinuclear region of cytoplasm [GO:0048471]; plasma membrane [GO:00…	adenylate cyclase activity [GO:0004016]; ATPase binding [GO:0051117]; ATP binding [GO:0005524]; bicarbonate binding [GO:0071890]; magnesium ion binding [GO:0000287]; manganese ion binding [GO:0030145]	0	1	1	1	1	1	1	1	1	1	1	1	1	1	1	1	1	1
GO:0042060	wound.healing	O08983	gi_440803185_gb_ELR24094.1__Acanth.castellanii	3e-250	Hermansky-Pudlak syndrome 1 protein homolog	blood coagulation [GO:0007596]; eye pigmentation [GO:0048069]; melanocyte differentiation [GO:0030318]; melanosome assembly [GO:1903232]; organelle organization [GO:0006996]; pigmentation [GO:0043473]; positive regulation of natural killer cell activation [GO:0032816]; retina development in camera-type eye [GO:0060041]; secretion of lysosomal enzymes [GO:0033299]	BLOC-3 complex [GO:0031085]; cytoplasmic vesicle [GO:0031410]	guanyl-nucleotide exchange factor activity [GO:0005085]; protein dimerization activity [GO:0046983]	0	0	0	0	0	0	0	0	0	0	0	0	0	0	0	0	0	0
GO:0042060	wound.healing	O09107	gi_922887626_gb_KOO53166.1__Chrysochrom_tobin	0.0063	Insulin-like 3 (Leydig insulin-like peptide) (Ley-I-L) (Relaxin-like factor) [Cleaved into: Insulin-like 3 B chain; Insulin-like 3 A chain]	in utero embryonic development [GO:0001701]; male gonad development [GO:0008584]; positive regulation of epithelial cell migration [GO:0010634]; positive regulation of wound healing [GO:0090303]; regulation of male gonad development [GO:2000018]	extracellular region [GO:0005576]	hormone activity [GO:0005179]; protease binding [GO:0002020]	0	0	0	1	0	1	1	1	0	1	1	1	1	1	1	1	1	1
GO:0042060	wound.healing	P15535	AMSG_05453T0_Thec_trahens	3e-77	Beta-1,4-galactosyltransferase 1 (Beta-1,4-GalTase 1) (Beta4Gal-T1) (b4Gal-T1) (EC 2.4.1.-) (UDP-Gal:beta-GlcNAc beta-1,4-galactosyltransferase 1) (UDP-galactose:beta-N-acetylglucosamine beta-1,4-galactosyltransferase 1) [Cleaved into: Processed beta-1,4-galactosyltransferase 1] [Includes: Lactose synthase A protein (EC 2.4.1.22); N-acetyllactosamine synthase (EC 2.4.1.90) (Nal synthase); Beta-N-…	acute inflammatory response [GO:0002526]; angiogenesis involved in wound healing [GO:0060055]; binding of sperm to zona pellucida [GO:0007339]; branching morphogenesis of an epithelial tube [GO:0048754]; cell adhesion [GO:0007155]; development of secondary sexual characteristics [GO:0045136]; epithelial cell development [GO:0002064]; extracellular matrix organization [GO:0030198]; galactose metab…	basolateral plasma membrane [GO:0016323]; brush border membrane [GO:0031526]; cell surface [GO:0009986]; desmosome [GO:0030057]; external side of plasma membrane [GO:0009897]; extracellular exosome [GO:0070062]; extracellular space [GO:0005615]; filopodium [GO:0030175]; Golgi apparatus [GO:0005794]; Golgi cisterna membrane [GO:0032580]; Golgi trans cisterna [GO:0000138]; integral component of mem…	alpha-tubulin binding [GO:0043014]; beta-N-acetylglucosaminylglycopeptide beta-1,4-galactosyltransferase activity [GO:0003831]; beta-tubulin binding [GO:0048487]; cytoskeletal protein binding [GO:0008092]; galactosyltransferase activity [GO:0008378]; lactose synthase activity [GO:0004461]; manganese ion binding [GO:0030145]; N-acetyllactosamine synthase activity [GO:0003945]; protein homodimeriza…	0	0	0	1	1	1	1	1	0	1	1	1	1	1	1	1	1	1
GO:0042060	wound.healing	P18206	FBpp0070404_Drosophila_melanogaster	0	Vinculin (Metavinculin) (MV)	adherens junction assembly [GO:0034333]; apical junction assembly [GO:0043297]; axon extension [GO:0048675]; cell adhesion [GO:0007155]; cell-matrix adhesion [GO:0007160]; epithelial cell-cell adhesion [GO:0090136]; lamellipodium assembly [GO:0030032]; morphogenesis of an epithelium [GO:0002009]; movement of cell or subcellular component [GO:0006928]; muscle contraction [GO:0006936]; negative reg…	adherens junction [GO:0005912]; brush border [GO:0005903]; cell [GO:0005623]; cell-cell adherens junction [GO:0005913]; cell-cell junction [GO:0005911]; cell-substrate junction [GO:0030055]; costamere [GO:0043034]; cytoskeleton [GO:0005856]; cytosol [GO:0005829]; extracellular exosome [GO:0070062]; extracellular region [GO:0005576]; extracellular vesicle [GO:1903561]; fascia adherens [GO:0005916]…	actin binding [GO:0003779]; alpha-catenin binding [GO:0045294]; beta-catenin binding [GO:0008013]; cadherin binding [GO:0045296]; dystroglycan binding [GO:0002162]; structural molecule activity [GO:0005198]; ubiquitin protein ligase binding [GO:0031625]	0	1	0	0	0	0	0	0	0	0	0	0	0	0	0	0	0	0
GO:0042060	wound.healing	P59438	AMSG_09916T0_Thec_trahens	5e-280	Hermansky-Pudlak syndrome 5 protein homolog (Ruby-eye protein 2) (Ru2)	blood coagulation [GO:0007596]; organelle organization [GO:0006996]; pigmentation [GO:0043473]	BLOC-2 complex [GO:0031084]	0	0	1	1	1	1	1	1	1	1	1	1	0	1	1	1	1	1	1
GO:0042060	wound.healing	Q5PU49	gi_440796114_gb_ELR17223.1__Acanth.castellanii	9.8e-14	Protein kinase C delta type (EC 2.7.11.13) (Tyrosine-protein kinase PRKCD) (EC 2.7.10.2) (nPKC-delta) [Cleaved into: Protein kinase C delta type regulatory subunit; Protein kinase C delta type catalytic subunit (Sphingosine-dependent protein kinase-1) (SDK1)]	apoptotic process [GO:0006915]; cell cycle [GO:0007049]; cellular response to angiotensin [GO:1904385]; defense response to bacterium [GO:0042742]; intracellular signal transduction [GO:0035556]; negative regulation of actin filament polymerization [GO:0030837]; negative regulation of filopodium assembly [GO:0051490]; negative regulation of glial cell apoptotic process [GO:0034351]; negative regu…	cytoplasm [GO:0005737]; endoplasmic reticulum [GO:0005783]; intracellular [GO:0005622]; membrane [GO:0016020]; mitochondrion [GO:0005739]; nucleus [GO:0005634]; perinuclear region of cytoplasm [GO:0048471]	ATP binding [GO:0005524]; metal ion binding [GO:0046872]; non-membrane spanning protein tyrosine kinase activity [GO:0004715]; protein kinase C activity [GO:0004697]; protein serine/threonine kinase activity [GO:0004674]	0	0	0	0	0	0	0	0	0	0	0	0	0	0	0	0	0	0
GO:0042060	wound.healing	Q69ZN7	gi_922853640_gb_KOO22239.1__Chrysochrom_tobin	4.2e-56	Myoferlin (Fer-1-like protein 3)	cellular response to heat [GO:0034605]; myoblast fusion [GO:0007520]; plasma membrane repair [GO:0001778]; regulation of vascular endothelial growth factor receptor signaling pathway [GO:0030947]	caveola [GO:0005901]; cytoplasmic vesicle [GO:0031410]; cytoplasmic vesicle membrane [GO:0030659]; extracellular exosome [GO:0070062]; integral component of membrane [GO:0016021]; intracellular membrane-bounded organelle [GO:0043231]; nuclear membrane [GO:0031965]; plasma membrane [GO:0005886]	phospholipid binding [GO:0005543]	0	1	1	1	1	1	1	1	1	1	1	1	1	1	1	1	1	1
GO:0042060	wound.healing	Q80YX1	Cre02.g110000.t1.3_PACid:27575416_Chlamydomonas_reinhardtii	3.6e-10	Tenascin (TN) (Hexabrachion) (Tenascin-C) (TN-C)	bud outgrowth involved in lung branching [GO:0060447]; cell adhesion [GO:0007155]; cellular response to prostaglandin D stimulus [GO:0071799]; cellular response to retinoic acid [GO:0071300]; cellular response to vitamin D [GO:0071305]; mesenchymal-epithelial cell signaling involved in prostate gland development [GO:0060739]; negative regulation of cell adhesion [GO:0007162]; neuromuscular juncti…	basement membrane [GO:0005604]; extracellular matrix [GO:0031012]; extracellular region [GO:0005576]; extracellular space [GO:0005615]; focal adhesion [GO:0005925]; interstitial matrix [GO:0005614]; membrane [GO:0016020]	fibronectin binding [GO:0001968]; syndecan binding [GO:0045545]	0	1	1	1	1	1	1	1	1	1	1	1	1	1	1	1	1	1
GO:0042060	wound.healing	Q99683	gi_922853015_gb_KOO21661.1__Chrysochrom_tobin	0.00068	Mitogen-activated protein kinase kinase kinase 5 (EC 2.7.11.25) (Apoptosis signal-regulating kinase 1) (ASK-1) (MAPK/ERK kinase kinase 5) (MEK kinase 5) (MEKK 5)	activation of JUN kinase activity [GO:0007257]; activation of MAPKK activity [GO:0000186]; apoptotic signaling pathway [GO:0097190]; cellular response to amino acid starvation [GO:0034198]; cellular response to hydrogen peroxide [GO:0070301]; cellular response to reactive nitrogen species [GO:1902170]; cellular response to tumor necrosis factor [GO:0071356]; endothelial cell apoptotic process [GO…	cytosol [GO:0005829]; external side of plasma membrane [GO:0009897]; IRE1-TRAF2-ASK1 complex [GO:1990604]; protein complex [GO:0043234]; protein kinase complex [GO:1902911]	ATP binding [GO:0005524]; identical protein binding [GO:0042802]; magnesium ion binding [GO:0000287]; MAP kinase kinase kinase activity [GO:0004709]; protein domain specific binding [GO:0019904]; protein homodimerization activity [GO:0042803]; protein kinase activity [GO:0004672]; protein kinase binding [GO:0019901]; protein phosphatase binding [GO:0019903]; protein serine/threonine kinase activi…	0	0	0	0	0	0	0	0	0	0	0	0	0	0	0	0	0	0
GO:0042060	wound.healing	Q9CRC0	gi_922853312_gb_KOO21936.1__Chrysochrom_tobin	3e-63	Vitamin K epoxide reductase complex subunit 1 (EC 1.17.4.4) (Vitamin K1 2,3-epoxide reductase subunit 1)	blood coagulation [GO:0007596]; bone development [GO:0060348]; drug metabolic process [GO:0017144]; peptidyl-glutamic acid carboxylation [GO:0017187]; positive regulation of coagulation [GO:0050820]; vitamin K biosynthetic process [GO:0042371]; vitamin K metabolic process [GO:0042373]	endoplasmic reticulum [GO:0005783]; endoplasmic reticulum membrane [GO:0005789]; integral component of membrane [GO:0016021]	quinone binding [GO:0048038]; vitamin-K-epoxide reductase (warfarin-sensitive) activity [GO:0047057]	0	0	0	0	0	1	0	0	0	0	0	0	0	0	0	0	0	0
GO:0042060	wound.healing	Q9JI19	gi_831783123_ref_XP_012756907.1__Acyto_subglobosum	1.9e-132	Acidic fibroblast growth factor intracellular-binding protein (aFGF intracellular-binding protein) (FGF-1 intracellular-binding protein)	platelet aggregation [GO:0070527]	endomembrane system [GO:0012505]; extracellular exosome [GO:0070062]; membrane [GO:0016020]; nuclear speck [GO:0016607]; nucleus [GO:0005634]	fibroblast growth factor binding [GO:0017134]	0	0	0	0	0	0	0	0	0	0	0	0	0	0	0	0	0	0
GO:0042060	wound.healing	Q9NQG7	AMSG_08799T0_Thec_trahens	6.1e-23	Hermansky-Pudlak syndrome 4 protein (Light-ear protein homolog)	blood coagulation [GO:0007596]; hemostasis [GO:0007599]; lysosome organization [GO:0007040]; melanocyte differentiation [GO:0030318]; melanosome assembly [GO:1903232]; membrane organization [GO:0061024]; positive regulation of eye pigmentation [GO:0048075]; positive regulation of protein targeting to mitochondrion [GO:1903955]; protein stabilization [GO:0050821]; protein targeting [GO:0006605]	BLOC-3 complex [GO:0031085]; cytoplasm [GO:0005737]; cytosol [GO:0005829]; lysosome [GO:0005764]; melanosome [GO:0042470]; membrane [GO:0016020]; platelet dense granule [GO:0042827]	guanyl-nucleotide exchange factor activity [GO:0005085]; protein dimerization activity [GO:0046983]; protein homodimerization activity [GO:0042803]; Rab GTPase binding [GO:0017137]	0	0	0	0	0	0	0	0	0	0	0	0	0	0	0	0	0	0
GO:0042060	wound.healing	Q9NQY0	gi_922863262_gb_KOO30735.1__Chrysochrom_tobin	0.004	Bridging integrator 3	actin filament organization [GO:0007015]; barrier septum assembly [GO:0000917]; cytokinesis [GO:0000910]; myoblast migration involved in skeletal muscle regeneration [GO:0014839]; protein localization [GO:0008104]; regulation of lamellipodium assembly [GO:0010591]; skeletal muscle fiber development [GO:0048741]; unidimensional cell growth [GO:0009826]	actin filament [GO:0005884]; cytoplasm [GO:0005737]	cytoskeletal adaptor activity [GO:0008093]	0	1	1	1	0	1	1	1	0	1	1	0	0	1	0	0	0	0
GO:0042060	wound.healing	Q9R0C0	DDB0306710_DDB_G0290921_Dicty_discoideum	9.8e-56	Biogenesis of lysosome-related organelles complex 1 subunit 6 (BLOC-1 subunit 6) (Pallid protein) (Pallidin) (Syntaxin 13-interacting protein)	anterograde axonal transport [GO:0008089]; anterograde synaptic vesicle transport [GO:0048490]; blood coagulation [GO:0007596]; endosome to melanosome transport [GO:0035646]; melanocyte differentiation [GO:0030318]; melanosome transport [GO:0032402]; membrane fusion [GO:0061025]; neuron projection development [GO:0031175]; pigmentation [GO:0043473]; positive regulation of natural killer cell acti…	axon cytoplasm [GO:1904115]; BLOC-1 complex [GO:0031083]; cytoplasm [GO:0005737]; endosome [GO:0005768]; extrinsic component of membrane [GO:0019898]; transport vesicle [GO:0030133]	actin filament binding [GO:0051015]; identical protein binding [GO:0042802]; protein homodimerization activity [GO:0042803]	0	1	1	0	1	1	0	0	0	0	0	1	1	1	1	1	1	0
GO:0051336	regulation.of.hydrolase.activity	D3Z0R2	Bradi1g34331.1.p_Brachypodium_distachyon	5.4e-61	Protein phosphatase 1 regulatory subunit 36	negative regulation of phosphatase activity [GO:0010923]	0	phosphatase binding [GO:0019902]; protein phosphatase inhibitor activity [GO:0004864]	0	0	1	1	1	1	1	1	1	1	1	1	0	1	1	1	0	0
GO:0051336	regulation.of.hydrolase.activity	O35114	gi_307110943_gb_EFN59178.1__Chlorella_sp	3.9e-38	Lysosome membrane protein 2 (85 kDa lysosomal membrane sialoglycoprotein) (LGP85) (Lysosome membrane protein II) (LIMP II) (Scavenger receptor class B member 2)	positive regulation of neuron projection development [GO:0010976]; protein targeting to lysosome [GO:0006622]; regulation of glucosylceramidase activity [GO:1905123]	extracellular exosome [GO:0070062]; focal adhesion [GO:0005925]; integral component of membrane [GO:0016021]; lysosomal lumen [GO:0043202]; lysosomal membrane [GO:0005765]; membrane [GO:0016020]	enzyme binding [GO:0019899]; receptor activity [GO:0004872]	0	1	1	1	1	1	0	0	1	1	1	0	0	0	0	0	0	0
GO:0051336	regulation.of.hydrolase.activity	O46409	TTHERM_00170190_Tetrah_thermophila	0.0002	Apolipoprotein A-IV (Apo-AIV) (ApoA-IV) (Apolipoprotein A4)	cholesterol biosynthetic process [GO:0006695]; cholesterol efflux [GO:0033344]; cholesterol homeostasis [GO:0042632]; high-density lipoprotein particle assembly [GO:0034380]; lipoprotein metabolic process [GO:0042157]; neuron projection regeneration [GO:0031102]; phosphatidylcholine metabolic process [GO:0046470]; phospholipid efflux [GO:0033700]; positive regulation of cholesterol esterification…	blood microparticle [GO:0072562]; chylomicron [GO:0042627]; high-density lipoprotein particle [GO:0034364]	cholesterol binding [GO:0015485]; cholesterol transporter activity [GO:0017127]; phosphatidylcholine binding [GO:0031210]; phosphatidylcholine-sterol O-acyltransferase activator activity [GO:0060228]	0	0	0	0	0	0	0	0	0	0	0	0	0	0	0	0	0	0
GO:0051336	regulation.of.hydrolase.activity	P59114	ESU44709.1_Giardia_intestinalis	1.5e-40	Phosphorylated CTD-interacting factor 1	negative regulation of phosphatase activity [GO:0010923]	intercellular bridge [GO:0045171]; microtubule cytoskeleton [GO:0015630]; nucleoplasm [GO:0005654]	0	0	1	0	1	1	1	1	1	0	1	1	1	1	1	1	1	1	1
GO:0051336	regulation.of.hydrolase.activity	P59722	FBpp0306391_Drosophila_melanogaster	2.5e-34	Egl nine homolog 1 (EC 1.14.11.29) (Hypoxia-inducible factor prolyl hydroxylase 2) (HIF-PH2) (HIF-prolyl hydroxylase 2) (HPH-2) (Prolyl hydroxylase domain-containing protein 2) (PHD2) (Fragment)	negative regulation of CAMKK-AMPK signaling cascade [GO:1905290]; negative regulation of cAMP catabolic process [GO:0030821]; negative regulation of cyclic-nucleotide phosphodiesterase activity [GO:0051344]; negative regulation of sequence-specific DNA binding transcription factor activity [GO:0043433]; positive regulation of apoptotic process [GO:0043065]; positive regulation of neuron death [GO…	cytosol [GO:0005829]; nucleus [GO:0005634]	enzyme binding [GO:0019899]; iron ion binding [GO:0005506]; L-ascorbic acid binding [GO:0031418]; peptidyl-proline dioxygenase activity [GO:0031543]	0	1	0	1	1	1	1	1	1	1	1	1	1	1	1	1	1	1
GO:0051336	regulation.of.hydrolase.activity	Q3UHU5	jgi_Bigna1_125885_aug1.1_g593_Big_natans	0	Microtubule cross-linking factor 1 (Coiled-coil domain-containing protein 165) (PAR-1-interacting protein) (SOGA family member 2)	establishment or maintenance of epithelial cell apical/basal polarity [GO:0045197]; microtubule bundle formation [GO:0001578]; positive regulation of microtubule motor activity [GO:2000576]; positive regulation of protein targeting to membrane [GO:0090314]; regulation of autophagy [GO:0010506]	apical plasma membrane [GO:0016324]; apicolateral plasma membrane [GO:0016327]; cytoplasm [GO:0005737]; cytoskeleton [GO:0005856]; extracellular space [GO:0005615]; lateral plasma membrane [GO:0016328]; microtubule bundle [GO:0097427]; midbody [GO:0030496]; spindle pole [GO:0000922]	microtubule binding [GO:0008017]; protein homodimerization activity [GO:0042803]; RNA binding [GO:0003723]	0	0	0	0	0	0	0	0	0	0	0	0	0	0	0	0	0	0
GO:0051336	regulation.of.hydrolase.activity	Q54DY3	gi_440791877_gb_ELR13115.1__Acanth.castellanii	2.3e-30	Ragulator complex protein LAMTOR4 homolog (Late endosomal/lysosomal adaptor and MAPK and MTOR activator 4)	cellular response to amino acid stimulus [GO:0071230]; positive regulation of GTPase activity [GO:0043547]; positive regulation of TOR signaling [GO:0032008]; protein localization to lysosome [GO:0061462]; regulation of cell size [GO:0008361]	lysosome [GO:0005764]; Ragulator complex [GO:0071986]	0	0	0	0	0	0	0	0	0	0	0	0	0	0	0	0	0	0	0
GO:0051336	regulation.of.hydrolase.activity	Q54QW5	DDB0238095_DDB_G0283567_Dicty_discoideum	3.4e-32	Ragulator complex protein LAMTOR5 homolog (Late endosomal/lysosomal adaptor and MAPK and MTOR activator 5)	cellular response to amino acid stimulus [GO:0071230]; negative regulation of cysteine-type endopeptidase activity involved in apoptotic process [GO:0043154]; positive regulation of GTPase activity [GO:0043547]; positive regulation of TOR signaling [GO:0032008]; protein localization to lysosome [GO:0061462]; regulation of cell size [GO:0008361]; viral genome replication [GO:0019079]	lysosome [GO:0005764]; Ragulator complex [GO:0071986]	0	0	0	0	0	1	1	0	0	0	0	0	0	0	0	0	0	0	0
GO:0051336	regulation.of.hydrolase.activity	Q559A0	TTHERM_00285280_Tetrah_thermophila	3.7e-29	Rho GTPase-activating protein gacU (GTPase activating factor for raC protein U)	regulation of GTPase activity [GO:0043087]; signal transduction [GO:0007165]	cytoplasm [GO:0005737]; integral component of membrane [GO:0016021]	GTPase activator activity [GO:0005096]	0	0	1	0	1	1	0	0	1	0	1	1	1	1	0	1	1	1
GO:0051336	regulation.of.hydrolase.activity	Q5PQZ7	maker-scaffold_14424-snap-gene-0.9-mRNA-1_Cymbomonas	1e-15	Blood vessel epicardial substance (BVES) (Popeye domain-containing protein 1) (Popeye protein 1)	bicellular tight junction assembly [GO:0070830]; cell-cell junction organization [GO:0045216]; epiboly [GO:0090504]; epithelial cell-cell adhesion [GO:0090136]; epithelium development [GO:0060429]; establishment of skin barrier [GO:0061436]; eye photoreceptor cell development [GO:0042462]; heart contraction [GO:0060047]; heart development [GO:0007507]; positive regulation of locomotion [GO:004001…	bicellular tight junction [GO:0005923]; caveola [GO:0005901]; integral component of membrane [GO:0016021]; lateral plasma membrane [GO:0016328]; plasma membrane [GO:0005886]; sarcolemma [GO:0042383]	cAMP binding [GO:0030552]; structural molecule activity [GO:0005198]	0	0	1	1	1	1	1	0	0	0	1	1	1	0	1	1	0	0
GO:0051336	regulation.of.hydrolase.activity	Q60648	gi_440793302_gb_ELR14489.1__Acanth.castellanii	8.8e-82	Ganglioside GM2 activator (Cerebroside sulfate activator protein) (GM2-AP) (Sphingolipid activator protein 3) (SAP-3)	ganglioside catabolic process [GO:0006689]; learning or memory [GO:0007611]; lipid storage [GO:0019915]; nervous system process [GO:0050877]; neuromuscular process controlling balance [GO:0050885]; oligosaccharide catabolic process [GO:0009313]; positive regulation of hydrolase activity [GO:0051345]	apical cortex [GO:0045179]; cytoplasmic side of plasma membrane [GO:0009898]; extracellular exosome [GO:0070062]; hydrogen:potassium-exchanging ATPase complex [GO:0005889]; lysosome [GO:0005764]; mitochondrion [GO:0005739]	beta-N-acetylgalactosaminidase activity [GO:0032428]; beta-N-acetylhexosaminidase activity [GO:0004563]; enzyme activator activity [GO:0008047]; lipid transporter activity [GO:0005319]; phospholipase activator activity [GO:0016004]	0	0	0	1	0	0	1	1	0	0	0	0	0	0	0	0	0	0
GO:0051336	regulation.of.hydrolase.activity	Q60953	FBpp0303076_Drosophila_melanogaster	6.1e-262	Protein PML	activation of cysteine-type endopeptidase activity involved in apoptotic process [GO:0006919]; apoptotic process [GO:0006915]; branching involved in mammary gland duct morphogenesis [GO:0060444]; cell aging [GO:0007569]; cell cycle arrest [GO:0007050]; cell fate commitment [GO:0045165]; cellular response to interleukin-4 [GO:0071353]; cellular response to leukemia inhibitory factor [GO:1990830]; …	cytoplasm [GO:0005737]; cytosol [GO:0005829]; early endosome membrane [GO:0031901]; extrinsic component of endoplasmic reticulum membrane [GO:0042406]; nuclear chromosome, telomeric region [GO:0000784]; nuclear matrix [GO:0016363]; nuclear membrane [GO:0031965]; nucleolus [GO:0005730]; nucleoplasm [GO:0005654]; nucleus [GO:0005634]; PML body [GO:0016605]	cobalt ion binding [GO:0050897]; DNA binding [GO:0003677]; protein heterodimerization activity [GO:0046982]; protein homodimerization activity [GO:0042803]; SMAD binding [GO:0046332]; SUMO binding [GO:0032183]; transcription coactivator activity [GO:0003713]; ubiquitin protein ligase binding [GO:0031625]; zinc ion binding [GO:0008270]	0	1	0	0	1	1	1	1	1	1	1	1	1	1	1	1	0	0
GO:0051336	regulation.of.hydrolase.activity	Q64374	FBpp0073422_Drosophila_melanogaster	4.8e-105	Regucalcin (RC) (Gluconolactonase) (GNL) (EC 3.1.1.17) (Senescence marker protein 30) (SMP-30)	aging [GO:0007568]; cellular calcium ion homeostasis [GO:0006874]; kidney development [GO:0001822]; L-ascorbic acid biosynthetic process [GO:0019853]; liver regeneration [GO:0097421]; negative regulation of apoptotic process [GO:0043066]; negative regulation of bone development [GO:1903011]; negative regulation of calcium-dependent ATPase activity [GO:1903611]; negative regulation of cyclic-nucle…	cytoplasm [GO:0005737]; cytosol [GO:0005829]; extracellular region [GO:0005576]; nucleus [GO:0005634]	calcium ion binding [GO:0005509]; enzyme regulator activity [GO:0030234]; gluconolactonase activity [GO:0004341]; zinc ion binding [GO:0008270]	0	1	0	1	1	1	1	1	1	1	1	0	1	1	1	1	1	1
GO:0051336	regulation.of.hydrolase.activity	Q76P24	FBpp0084679_Drosophila_melanogaster	0	HD protein homolog	calcium-dependent cell-cell adhesion via plasma membrane cell adhesion molecules [GO:0016339]; cell differentiation [GO:0030154]; cell separation after cytokinesis [GO:0000920]; chemotaxis [GO:0006935]; chemotaxis to cAMP [GO:0043327]; divalent inorganic cation homeostasis [GO:0072507]; hypotonic response [GO:0006971]; protein localization to cell leading edge [GO:1902463]; regulation of aggregat…	cytoplasm [GO:0005737]; nucleus [GO:0005634]	lipid transporter activity [GO:0005319]	0	0	0	0	0	0	0	0	0	0	0	0	0	0	0	0	0	0
GO:0051336	regulation.of.hydrolase.activity	Q7T2D0	gi_440793224_gb_ELR14412.1__Acanth.castellanii	4.4e-20	Small G protein signaling modulator 3 (RUN and TBC1 domain-containing protein 3)	activation of GTPase activity [GO:0090630]; intracellular protein transport [GO:0006886]; regulation of vesicle fusion [GO:0031338]	endomembrane system [GO:0012505]; intracellular [GO:0005622]	GTPase activator activity [GO:0005096]; Rab GTPase binding [GO:0017137]	0	0	0	0	0	0	0	0	0	0	0	0	0	0	0	0	0	0
GO:0051336	regulation.of.hydrolase.activity	Q7TSI3	gi_440797390_gb_ELR18477.1__Acanth.castellanii	3.5e-06	Serine/threonine-protein phosphatase 6 regulatory subunit 1 (SAPS domain family member 1)	regulation of phosphoprotein phosphatase activity [GO:0043666]	cytosol [GO:0005829]	protein phosphatase binding [GO:0019903]	0	0	0	0	0	0	0	0	0	0	1	0	0	0	0	0	0	0
GO:0051336	regulation.of.hydrolase.activity	Q7Z5Q1	g4365.t1_PACid:27576901_Chlamydomonas_reinhardtii	0.02	Cytoplasmic polyadenylation element-binding protein 2 (CPE-BP2) (CPE-binding protein 2) (hCPEB-2)	cellular response to arsenic-containing substance [GO:0071243]; cellular response to hypoxia [GO:0071456]; cellular response to insulin stimulus [GO:0032869]; cellular response to oxidative stress [GO:0034599]; negative regulation of cytoplasmic translation [GO:2000766]; negative regulation of cytoplasmic translational elongation [GO:1900248]; negative regulation of GTPase activity [GO:0034260]	cytoplasm [GO:0005737]; messenger ribonucleoprotein complex [GO:1990124]; neuron projection [GO:0043005]; nucleus [GO:0005634]; synapse [GO:0045202]	GTPase inhibitor activity [GO:0005095]; mRNA 3'-UTR AU-rich region binding [GO:0035925]; mRNA 3'-UTR binding [GO:0003730]; ribosomal large subunit binding [GO:0043023]; ribosomal small subunit binding [GO:0043024]; ribosome binding [GO:0043022]; RNA binding [GO:0003723]; translation factor activity, RNA binding [GO:0008135]; translation repressor activity, nucleic acid binding [GO:0000900]	0	0	1	1	1	1	1	1	1	1	1	1	1	1	1	1	1	1
GO:0051336	regulation.of.hydrolase.activity	Q7Z7A4	DDB0232170_DDB_G0283827_Dicty_discoideum	0.00011	PX domain-containing protein kinase-like protein (Modulator of Na,K-ATPase) (MONaKA)	inflammatory response [GO:0006954]; modulation of chemical synaptic transmission [GO:0050804]; negative regulation of ATPase activity [GO:0032780]; negative regulation of ion transport [GO:0043271]	cytoplasm [GO:0005737]; cytosol [GO:0005829]; microtubule organizing center [GO:0005815]; nucleus [GO:0005634]; plasma membrane [GO:0005886]	actin binding [GO:0003779]; phosphatidylinositol binding [GO:0035091]; protein C-terminus binding [GO:0008022]	0	1	0	0	0	0	1	0	0	0	0	0	0	0	0	0	0	0
GO:0051336	regulation.of.hydrolase.activity	Q80U40	AMSG_12114T0_Thec_trahens	1.7e-233	RIMS-binding protein 2 (RIM-BP2)	negative regulation of phosphatase activity [GO:0010923]	cell junction [GO:0030054]; plasma membrane [GO:0005886]; synapse [GO:0045202]	0	0	1	0	0	0	0	0	0	0	0	0	0	0	0	0	0	0	0
GO:0051336	regulation.of.hydrolase.activity	Q86IV5	gi_440789667_gb_ELR10971.1__Acanth.castellanii	3.8e-90	Countin-1	actin filament polymerization [GO:0030041]; cell motility [GO:0048870]; glucose homeostasis [GO:0042593]; multicellular organism development [GO:0007275]; negative regulation of aggregate size involved in sorocarp development [GO:0031158]; negative regulation of cell adhesion [GO:0007162]; negative regulation of cGMP biosynthetic process [GO:0030827]; regulation of glucose-6-phosphatase activity …	extracellular region [GO:0005576]	signal transducer activity [GO:0004871]	0	0	1	1	0	0	1	1	0	0	1	0	0	0	0	0	0	0
GO:0051336	regulation.of.hydrolase.activity	Q86X10	FBpp0309778_Drosophila_melanogaster	0	Ral GTPase-activating protein subunit beta (p170)	activation of GTPase activity [GO:0090630]; regulation of small GTPase mediated signal transduction [GO:0051056]	0	GTPase activator activity [GO:0005096]; protein heterodimerization activity [GO:0046982]	0	1	0	0	0	0	0	0	0	0	0	0	0	0	0	0	0	0
GO:0051336	regulation.of.hydrolase.activity	Q8BGQ2	FBpp0077443_Drosophila_melanogaster	8e-177	Cysteine/serine-rich nuclear protein 2 (CSRNP-2) (Protein FAM130A1) (TGF-beta-induced apoptosis protein 12) (TAIP-12)	apoptotic process [GO:0006915]; negative regulation of phosphatase activity [GO:0010923]; positive regulation of transcription from RNA polymerase II promoter [GO:0045944]	nucleus [GO:0005634]	phosphatase binding [GO:0019902]; sequence-specific DNA binding [GO:0043565]; transcriptional activator activity, RNA polymerase II transcription regulatory region sequence-specific binding [GO:0001228]; transcription factor activity, sequence-specific DNA binding [GO:0003700]	0	0	0	0	0	0	0	0	0	0	0	0	0	0	0	0	0	0
GO:0051336	regulation.of.hydrolase.activity	Q8BSY0	TTHERM_01228990_Tetrah_thermophila	4.3e-63	Aspartyl/asparaginyl beta-hydroxylase (EC 1.14.11.16) (Aspartate beta-hydroxylase) (ASP beta-hydroxylase) (Peptide-aspartate beta-dioxygenase)	activation of cysteine-type endopeptidase activity [GO:0097202]; activation of store-operated calcium channel activity [GO:0032237]; calcium ion transmembrane transport [GO:0070588]; cellular response to calcium ion [GO:0071277]; face morphogenesis [GO:0060325]; limb morphogenesis [GO:0035108]; negative regulation of cell proliferation [GO:0008285]; palate development [GO:0060021]; pattern specif…	cortical endoplasmic reticulum [GO:0032541]; cytoplasm [GO:0005737]; endoplasmic reticulum [GO:0005783]; integral component of endoplasmic reticulum membrane [GO:0030176]; integral component of membrane [GO:0016021]; plasma membrane [GO:0005886]; sarcoplasmic reticulum membrane [GO:0033017]	calcium ion binding [GO:0005509]; peptide-aspartate beta-dioxygenase activity [GO:0004597]	0	1	1	1	1	1	1	1	0	1	1	1	1	1	1	1	1	1
GO:0051336	regulation.of.hydrolase.activity	Q8K4J6	gi_127138894_ref_NP_694629.2__Mus_musculus	1.9e-38	MKL/myocardin-like protein 1 (Basic SAP coiled-coil transcription activator) (Megakaryoblastic leukemia 1 protein homolog) (Myocardin-related transcription factor A) (MRTF-A)	actin cytoskeleton organization [GO:0030036]; forebrain development [GO:0030900]; negative regulation of apoptotic signaling pathway [GO:2001234]; negative regulation of cysteine-type endopeptidase activity involved in apoptotic process [GO:0043154]; neuron migration [GO:0001764]; neuron projection development [GO:0031175]; positive regulation of transcription, DNA-templated [GO:0045893]; positiv…	cytoplasm [GO:0005737]; cytosol [GO:0005829]; nucleoplasm [GO:0005654]; nucleus [GO:0005634]	actin binding [GO:0003779]; actin monomer binding [GO:0003785]; leucine zipper domain binding [GO:0043522]; RNA polymerase II transcription coactivator activity [GO:0001105]; transcription coactivator activity [GO:0003713]; transcription factor activity, sequence-specific DNA binding [GO:0003700]; transcription regulatory region sequence-specific DNA binding [GO:0000976]	0	1	0	0	0	0	0	0	0	0	0	0	0	0	0	0	0	0
GO:0051336	regulation.of.hydrolase.activity	Q8TEP8	gi_831760718_ref_XP_012750040.1__Acyto_subglobosum	0	Centrosomal protein of 192 kDa (Cep192)	centrosome duplication [GO:0051298]; ciliary basal body-plasma membrane docking [GO:0097711]; G2/M transition of mitotic cell cycle [GO:0000086]; negative regulation of phosphatase activity [GO:0010923]; regulation of G2/M transition of mitotic cell cycle [GO:0010389]; spindle assembly [GO:0051225]	centriole [GO:0005814]; centrosome [GO:0005813]; cytosol [GO:0005829]; pericentriolar material [GO:0000242]	phosphatase binding [GO:0019902]	0	0	0	0	0	0	0	0	0	0	0	0	0	0	0	0	0	0
GO:0051336	regulation.of.hydrolase.activity	Q99683	gi_922853015_gb_KOO21661.1__Chrysochrom_tobin	0.00068	Mitogen-activated protein kinase kinase kinase 5 (EC 2.7.11.25) (Apoptosis signal-regulating kinase 1) (ASK-1) (MAPK/ERK kinase kinase 5) (MEK kinase 5) (MEKK 5)	activation of JUN kinase activity [GO:0007257]; activation of MAPKK activity [GO:0000186]; apoptotic signaling pathway [GO:0097190]; cellular response to amino acid starvation [GO:0034198]; cellular response to hydrogen peroxide [GO:0070301]; cellular response to reactive nitrogen species [GO:1902170]; cellular response to tumor necrosis factor [GO:0071356]; endothelial cell apoptotic process [GO…	cytosol [GO:0005829]; external side of plasma membrane [GO:0009897]; IRE1-TRAF2-ASK1 complex [GO:1990604]; protein complex [GO:0043234]; protein kinase complex [GO:1902911]	ATP binding [GO:0005524]; identical protein binding [GO:0042802]; magnesium ion binding [GO:0000287]; MAP kinase kinase kinase activity [GO:0004709]; protein domain specific binding [GO:0019904]; protein homodimerization activity [GO:0042803]; protein kinase activity [GO:0004672]; protein kinase binding [GO:0019901]; protein phosphatase binding [GO:0019903]; protein serine/threonine kinase activi…	0	0	0	0	0	0	0	0	0	0	0	0	0	0	0	0	0	0
GO:0051336	regulation.of.hydrolase.activity	Q9ES28	gi_568953414_ref_XP_006508905.1__Mus_musculus	1.3e-198	Rho guanine nucleotide exchange factor 7 (Beta-Pix) (PAK-interacting exchange factor beta) (p85SPR)	focal adhesion assembly [GO:0048041]; Golgi organization [GO:0007030]; hematopoietic progenitor cell differentiation [GO:0002244]; intracellular signal transduction [GO:0035556]; lamellipodium assembly [GO:0030032]; nervous system development [GO:0007399]; positive regulation of apoptotic process [GO:0043065]; positive regulation of fibroblast migration [GO:0010763]; positive regulation of growth…	cell cortex [GO:0005938]; cytosol [GO:0005829]; focal adhesion [GO:0005925]; lamellipodium [GO:0030027]; neuronal cell body [GO:0043025]; neuron projection [GO:0043005]; plasma membrane [GO:0005886]; protein complex [GO:0043234]; ruffle [GO:0001726]; storage vacuole [GO:0000322]	guanyl-nucleotide exchange factor activity [GO:0005085]; protein kinase binding [GO:0019901]; Rho guanyl-nucleotide exchange factor activity [GO:0005089]	0	1	0	0	0	0	0	0	0	0	0	0	0	0	0	0	0	0
GO:0051336	regulation.of.hydrolase.activity	Q9V4A7	GSPATP00004046001_Param_tetraurelia	1.3e-08	Plexin-B	axon guidance [GO:0007411]; dendrite self-avoidance [GO:0070593]; motor neuron axon guidance [GO:0008045]; negative regulation of cell adhesion [GO:0007162]; negative regulation of Rac protein signal transduction [GO:0035021]; olfactory bulb axon guidance [GO:0071678]; positive regulation of axonogenesis [GO:0050772]; positive regulation of Rho protein signal transduction [GO:0035025]; regulation…	dendrite [GO:0030425]; integral component of membrane [GO:0016021]; plasma membrane [GO:0005886]	semaphorin receptor activity [GO:0017154]	0	0	0	0	0	0	1	0	0	0	0	1	0	0	0	0	1	1
GO:0051336	regulation.of.hydrolase.activity	Q9VJD2	gi_922854946_gb_KOO23439.1__Chrysochrom_tobin	1.8e-46	Ragulator complex protein LAMTOR3 homolog (Late endosomal/lysosomal adaptor and MAPK and MTOR activator 3)	cellular protein localization [GO:0034613]; cellular response to amino acid stimulus [GO:0071230]; positive regulation of GTPase activity [GO:0043547]; positive regulation of TOR signaling [GO:0032008]	Ragulator complex [GO:0071986]	0	0	0	0	0	0	0	0	0	0	0	0	0	0	0	0	0	0	0
GO:0051336	regulation.of.hydrolase.activity	Q9VSF2	gi_440802662_gb_ELR23591.1__Acanth.castellanii	0	Mediator of RNA polymerase II transcription subunit 24 (Mediator complex subunit 24) (dMED24) (dTRAP100)	activation of cysteine-type endopeptidase activity involved in apoptotic process [GO:0006919]; dendrite morphogenesis [GO:0048813]; ecdysone-mediated induction of salivary gland cell autophagic cell death [GO:0035072]; muscle organ development [GO:0007517]; positive regulation of programmed cell death [GO:0043068]; pupal development [GO:0035209]; regulation of programmed cell death [GO:0043067]; …	mediator complex [GO:0016592]	RNA polymerase II transcription cofactor activity [GO:0001104]	0	0	0	0	0	0	0	0	1	0	0	0	0	0	0	0	0	0
GO:0051336	regulation.of.hydrolase.activity	Q9VT70	jgi_Allma1_510_AMAG_00483T0_Allomyces_Macrogynus	7.4e-66	Nuclear distribution protein nudE homolog	axonogenesis [GO:0007409]; border follicle cell migration [GO:0007298]; cell division [GO:0051301]; centrosome duplication [GO:0051298]; centrosome localization [GO:0051642]; dendrite morphogenesis [GO:0048813]; establishment of mitotic spindle orientation [GO:0000132]; establishment or maintenance of microtubule cytoskeleton polarity [GO:0030951]; germarium-derived oocyte fate determination [GO:…	axon [GO:0030424]; centrosome [GO:0005813]; cytoplasm [GO:0005737]; dendrite [GO:0030425]; kinesin complex [GO:0005871]; kinetochore [GO:0000776]; microtubule [GO:0005874]; nuclear envelope [GO:0005635]; spindle [GO:0005819]; spindle envelope [GO:0070732]; spindle pole centrosome [GO:0031616]	microtubule binding [GO:0008017]	0	0	0	0	1	1	1	0	1	0	0	0	0	0	0	0	0	1
GO:0045666	positive.regulation.of.neuron.differentiation	M9MSG8	gi_955170102_emb_CUG87335.1__Bodo_saltans	1.1e-156	Piezo-type mechanosensitive ion channel component	cellular response to mechanical stimulus [GO:0071260]; detection of mechanical stimulus [GO:0050982]; detection of temperature stimulus involved in sensory perception of pain [GO:0050965]; mechanosensory behavior [GO:0007638]; positive regulation of dendrite morphogenesis [GO:0050775]; regulation of membrane potential [GO:0042391]	integral component of membrane [GO:0016021]; plasma membrane [GO:0005886]	cation channel activity [GO:0005261]; mechanically-gated ion channel activity [GO:0008381]	0	1	1	0	1	1	1	1	1	1	1	1	1	1	1	1	1	1
GO:0045666	positive.regulation.of.neuron.differentiation	O35114	gi_307110943_gb_EFN59178.1__Chlorella_sp	3.9e-38	Lysosome membrane protein 2 (85 kDa lysosomal membrane sialoglycoprotein) (LGP85) (Lysosome membrane protein II) (LIMP II) (Scavenger receptor class B member 2)	positive regulation of neuron projection development [GO:0010976]; protein targeting to lysosome [GO:0006622]; regulation of glucosylceramidase activity [GO:1905123]	extracellular exosome [GO:0070062]; focal adhesion [GO:0005925]; integral component of membrane [GO:0016021]; lysosomal lumen [GO:0043202]; lysosomal membrane [GO:0005765]; membrane [GO:0016020]	enzyme binding [GO:0019899]; receptor activity [GO:0004872]	0	1	1	1	1	1	0	0	1	1	1	0	0	0	0	0	0	0
GO:0045666	positive.regulation.of.neuron.differentiation	O35867	gi_440791865_gb_ELR13103.1__Acanth.castellanii	0	Neurabin-1 (Neurabin-I) (Neural tissue-specific F-actin-binding protein I) (PP1bp175) (Protein phosphatase 1 regulatory subunit 9A) (p180)	actin filament organization [GO:0007015]; aging [GO:0007568]; calcium-mediated signaling [GO:0019722]; cellular response to toxic substance [GO:0097237]; excitatory postsynaptic potential [GO:0060079]; negative regulation of long-term synaptic potentiation [GO:1900272]; negative regulation of spontaneous neurotransmitter secretion [GO:1904049]; negative regulation of stress fiber assembly [GO:005…	actin cytoskeleton [GO:0015629]; cell junction [GO:0030054]; cortical actin cytoskeleton [GO:0030864]; cytoskeleton [GO:0005856]; cytosol [GO:0005829]; dendrite [GO:0030425]; dendritic spine [GO:0043197]; dendritic spine neck [GO:0044326]; filopodium [GO:0030175]; growth cone [GO:0030426]; growth cone lamellipodium [GO:1990761]; lamellipodium [GO:0030027]; neuromuscular junction [GO:0031594]; neu…	actin filament binding [GO:0051015]; GTPase binding [GO:0051020]; ion channel binding [GO:0044325]; protein complex binding [GO:0032403]; protein C-terminus binding [GO:0008022]; protein domain specific binding [GO:0019904]; protein homodimerization activity [GO:0042803]; protein kinase binding [GO:0019901]; protein phosphatase 1 binding [GO:0008157]	0	1	0	1	0	1	0	0	0	0	0	1	1	0	1	1	1	1
GO:0045666	positive.regulation.of.neuron.differentiation	P50429	gi_922852175_gb_KOO20882.1__Chrysochrom_tobin	9.6e-130	Arylsulfatase B (ASB) (EC 3.1.6.12) (N-acetylgalactosamine-4-sulfatase) (G4S)	colon epithelial cell migration [GO:0061580]; metabolic process [GO:0008152]; positive regulation of neuron projection development [GO:0010976]; regulation of epithelial cell migration [GO:0010632]	cell surface [GO:0009986]; extracellular exosome [GO:0070062]; lysosome [GO:0005764]	arylsulfatase activity [GO:0004065]; metal ion binding [GO:0046872]; N-acetylgalactosamine-4-sulfatase activity [GO:0003943]	0	1	0	1	1	1	1	1	1	0	1	1	1	1	1	1	0	1
GO:0045666	positive.regulation.of.neuron.differentiation	Q8BKX1	gi_29243932_ref_NP_808248.1__Mus_musculus	5.4e-162	Brain-specific angiogenesis inhibitor 1-associated protein 2 (BAI-associated protein 2) (BAI1-associated protein 2) (Insulin receptor substrate protein of 53 kDa) (IRSp53) (Insulin receptor substrate p53) (Insulin receptor tyrosine kinase 53 kDa substrate)	actin crosslink formation [GO:0051764]; actin filament bundle assembly [GO:0051017]; brain development [GO:0007420]; cellular response to epidermal growth factor stimulus [GO:0071364]; cellular response to L-glutamate [GO:1905232]; dendrite development [GO:0016358]; insulin receptor signaling pathway [GO:0008286]; plasma membrane organization [GO:0007009]; positive regulation of actin cytoskeleto…	actin cytoskeleton [GO:0015629]; cell-cell adherens junction [GO:0005913]; cytosol [GO:0005829]; dendritic shaft [GO:0043198]; dendritic spine cytoplasm [GO:0061846]; excitatory synapse [GO:0060076]; extracellular exosome [GO:0070062]; filopodium [GO:0030175]; Golgi apparatus [GO:0005794]; microtubule [GO:0005874]; neuronal cell body [GO:0043025]; neuron projection [GO:0043005]; neuron projection…	cadherin binding involved in cell-cell adhesion [GO:0098641]; cytoskeletal adaptor activity [GO:0008093]; identical protein binding [GO:0042802]; PDZ domain binding [GO:0030165]; proline-rich region binding [GO:0070064]; scaffold protein binding [GO:0097110]; transcription cofactor binding [GO:0001221]	0	1	0	0	0	0	1	0	0	0	0	0	0	0	0	0	0	0
GO:0045666	positive.regulation.of.neuron.differentiation	Q8R189	FBpp0070979_Drosophila_melanogaster	5.4e-139	Monocyte to macrophage differentiation factor 2 (Progestin and adipoQ receptor family member 10) (Progestin and adipoQ receptor family member X)	cytolysis [GO:0019835]; positive regulation of neuron differentiation [GO:0045666]; positive regulation of protein kinase activity [GO:0045860]; positive regulation of Ras protein signal transduction [GO:0046579]; regulation of protein localization [GO:0032880]	Golgi membrane [GO:0000139]; integral component of membrane [GO:0016021]; perinuclear region of cytoplasm [GO:0048471]	protein kinase activity [GO:0004672]	0	1	1	0	1	0	0	0	1	1	0	1	1	1	1	1	1	1
GO:0045666	positive.regulation.of.neuron.differentiation	Q91VW5	gi_955181167_emb_CUE68965.1__Bodo_saltans	0	Golgin subfamily A member 4 (tGolgin-1)	Golgi to plasma membrane protein transport [GO:0043001]; positive regulation of axon extension [GO:0045773]	cytoplasm [GO:0005737]; cytosol [GO:0005829]; extracellular exosome [GO:0070062]; Golgi apparatus [GO:0005794]; Golgi membrane [GO:0000139]; intracellular membrane-bounded organelle [GO:0043231]	GTPase binding [GO:0051020]	0	0	0	1	0	0	0	0	1	0	0	0	0	0	0	0	0	0
GO:0045666	positive.regulation.of.neuron.differentiation	Q96NW4	AMSG_04707T0_Thec_trahens	4.2e-07	Ankyrin repeat domain-containing protein 27 (VPS9 domain-containing protein)	early endosome to late endosome transport [GO:0045022]; endosome to melanosome transport [GO:0035646]; membrane organization [GO:0061024]; negative regulation of SNARE complex assembly [GO:0035544]; neuron projection morphogenesis [GO:0048812]; positive regulation of dendrite morphogenesis [GO:0050775]; protein transport [GO:0015031]; retrograde transport, endosome to plasma membrane [GO:1990126]	cytoplasmic vesicle membrane [GO:0030659]; cytosol [GO:0005829]; early endosome [GO:0005769]; late endosome [GO:0005770]; lysosome [GO:0005764]; melanosome [GO:0042470]; membrane [GO:0016020]; neuron projection [GO:0043005]; plasma membrane [GO:0005886]; transport vesicle [GO:0030133]; tubular endosome [GO:0097422]	GTPase activator activity [GO:0005096]; guanyl-nucleotide exchange factor activity [GO:0005085]; Rab GTPase binding [GO:0017137]; Rab guanyl-nucleotide exchange factor activity [GO:0017112]; SNARE binding [GO:0000149]	0	0	0	0	0	0	0	1	0	0	0	0	0	0	0	0	0	0
GO:0045666	positive.regulation.of.neuron.differentiation	Q9ESN9	FBpp0293548_Drosophila_melanogaster	5.5e-264	C-Jun-amino-terminal kinase-interacting protein 3 (JIP-3) (JNK-interacting protein 3) (JNK MAP kinase scaffold protein 3) (JNK/SAPK-associated protein 1) (JSAP1) (Mitogen-activated protein kinase 8-interacting protein 3) (Sunday driver 2)	activation of JUN kinase activity [GO:0007257]; axon guidance [GO:0007411]; forebrain development [GO:0030900]; in utero embryonic development [GO:0001701]; JNK cascade [GO:0007254]; lung alveolus development [GO:0048286]; lung morphogenesis [GO:0060425]; positive regulation of JUN kinase activity [GO:0043507]; positive regulation of neuron differentiation [GO:0045666]; post-embryonic development…	axolemma [GO:0030673]; cytoplasm [GO:0005737]; cytoplasmic vesicle [GO:0031410]; dendrite [GO:0030425]; Golgi membrane [GO:0000139]; growth cone [GO:0030426]; plasma membrane [GO:0005886]; smooth endoplasmic reticulum [GO:0005790]	JUN kinase binding [GO:0008432]; kinesin binding [GO:0019894]; MAP-kinase scaffold activity [GO:0005078]; mitogen-activated protein kinase kinase binding [GO:0031434]; mitogen-activated protein kinase kinase kinase binding [GO:0031435]; receptor signaling complex scaffold activity [GO:0030159]	0	0	0	0	0	0	0	0	0	0	0	0	0	0	0	0	0	0
GO:0045666	positive.regulation.of.neuron.differentiation	Q9V4A7	GSPATP00004046001_Param_tetraurelia	1.3e-08	Plexin-B	axon guidance [GO:0007411]; dendrite self-avoidance [GO:0070593]; motor neuron axon guidance [GO:0008045]; negative regulation of cell adhesion [GO:0007162]; negative regulation of Rac protein signal transduction [GO:0035021]; olfactory bulb axon guidance [GO:0071678]; positive regulation of axonogenesis [GO:0050772]; positive regulation of Rho protein signal transduction [GO:0035025]; regulation…	dendrite [GO:0030425]; integral component of membrane [GO:0016021]; plasma membrane [GO:0005886]	semaphorin receptor activity [GO:0017154]	0	0	0	0	0	0	1	0	0	0	0	1	0	0	0	0	1	1
GO:0045666	positive.regulation.of.neuron.differentiation	Q9VD92	gi_307107544_gb_EFN55786.1__Chlorella_sp	1.1e-60	Protein archease-like	positive regulation of axon regeneration [GO:0048680]; tRNA splicing, via endonucleolytic cleavage and ligation [GO:0006388]	tRNA-splicing ligase complex [GO:0072669]	metal ion binding [GO:0046872]	0	1	1	0	1	1	1	1	1	1	1	0	1	1	1	1	1	1
GO:0045666	positive.regulation.of.neuron.differentiation	Q9VT70	jgi_Allma1_510_AMAG_00483T0_Allomyces_Macrogynus	7.4e-66	Nuclear distribution protein nudE homolog	axonogenesis [GO:0007409]; border follicle cell migration [GO:0007298]; cell division [GO:0051301]; centrosome duplication [GO:0051298]; centrosome localization [GO:0051642]; dendrite morphogenesis [GO:0048813]; establishment of mitotic spindle orientation [GO:0000132]; establishment or maintenance of microtubule cytoskeleton polarity [GO:0030951]; germarium-derived oocyte fate determination [GO:…	axon [GO:0030424]; centrosome [GO:0005813]; cytoplasm [GO:0005737]; dendrite [GO:0030425]; kinesin complex [GO:0005871]; kinetochore [GO:0000776]; microtubule [GO:0005874]; nuclear envelope [GO:0005635]; spindle [GO:0005819]; spindle envelope [GO:0070732]; spindle pole centrosome [GO:0031616]	microtubule binding [GO:0008017]	0	0	0	0	1	1	1	0	1	0	0	0	0	0	0	0	0	1
GO:0044655	phagosome.reneutralization	Q54CK9	gi_440793682_gb_ELR14860.1__Acanth.castellanii	2.6e-98	WAS protein family homolog DDB_G0292878	actin filament polymerization [GO:0030041]; actin nucleation [GO:0045010]; Arp2/3 complex-mediated actin nucleation [GO:0034314]; endocytic recycling [GO:0032456]; exocytosis [GO:0006887]; lysosomal transport [GO:0007041]; phagosome reneutralization [GO:0044655]; positive regulation of endocytic recycling [GO:2001137]; secretion of lysosomal enzymes [GO:0033299]	early endosome [GO:0005769]; early phagosome [GO:0032009]; endocytic vesicle membrane [GO:0030666]; phagolysosome [GO:0032010]; WASH complex [GO:0071203]	actin binding [GO:0003779]; alpha-tubulin binding [GO:0043014]	1	1	1	1	1	1	1	1	1	1	0	0	0	1	1	1	1	1
GO:0044655	phagosome.reneutralization	Q54IR8	gi_440794079_gb_ELR15250.1__Acanth.castellanii	0	WASH complex subunit 5 (WASH complex subunit strumpellin homolog)	actin filament polymerization [GO:0030041]; exocytosis [GO:0006887]; phagosome reneutralization [GO:0044655]	WASH complex [GO:0071203]	0	1	1	1	1	1	1	1	1	1	1	0	1	1	1	1	1	1	1
GO:0044655	phagosome.reneutralization	Q54R74	TTHERM_00221180_Tetrah_thermophila	0	WASH complex subunit 4 (WASH complex subunit SWIP homolog)	actin filament polymerization [GO:0030041]; endosomal transport [GO:0016197]; endosome organization [GO:0007032]; exocytosis [GO:0006887]; phagosome reneutralization [GO:0044655]; protein localization to lysosome [GO:0061462]	endosome [GO:0005768]; WASH complex [GO:0071203]	0	1	1	1	1	1	1	1	1	1	1	0	1	1	1	1	1	0	1
GO:0060322	head.development	A2ARV4	gi_253314536_ref_NP_032539.2__Mus_musculus	0	Low-density lipoprotein receptor-related protein 2 (LRP-2) (Glycoprotein 330) (gp330) (Megalin)	aorta development [GO:0035904]; cell proliferation [GO:0008283]; coronary artery morphogenesis [GO:0060982]; coronary vasculature development [GO:0060976]; folic acid import across plasma membrane [GO:1904447]; forebrain development [GO:0030900]; heart development [GO:0007507]; male gonad development [GO:0008584]; metal ion transport [GO:0030001]; negative regulation of BMP signaling pathway [GO:…	apical part of cell [GO:0045177]; apical plasma membrane [GO:0016324]; axon [GO:0030424]; brush border [GO:0005903]; brush border membrane [GO:0031526]; clathrin-coated pit [GO:0005905]; dendrite [GO:0030425]; endocytic vesicle [GO:0030139]; endoplasmic reticulum [GO:0005783]; endosome [GO:0005768]; external side of plasma membrane [GO:0009897]; extracellular exosome [GO:0070062]; Golgi apparatus…	calcium ion binding [GO:0005509]; chaperone binding [GO:0051087]; drug binding [GO:0008144]; receptor activity [GO:0004872]; SH3 domain binding [GO:0017124]; steroid hormone receptor binding [GO:0035258]	0	1	0	0	0	1	0	0	0	1	0	1	0	0	0	0	0	0
GO:0060322	head.development	P23792	jgi_Neosp1_253342_CE253341_1947_Neocallimastix_californiae	9.6e-11	Protein disconnected	antennal development [GO:0007469]; brain development [GO:0007420]; circadian rhythm [GO:0007623]; eclosion rhythm [GO:0008062]; leg disc proximal/distal pattern formation [GO:0007479]; locomotor rhythm [GO:0045475]; photoreceptor cell maintenance [GO:0045494]; positive regulation of transcription, DNA-templated [GO:0045893]; positive regulation of transcription from RNA polymerase II promoter [GO…	nucleus [GO:0005634]	DNA binding [GO:0003677]; enhancer sequence-specific DNA binding [GO:0001158]; metal ion binding [GO:0046872]	0	0	0	0	0	1	0	0	1	0	0	0	0	0	0	1	0	0
GO:0060322	head.development	P49675	jgi_Bigna1_82997_fgenesh1_pg.100_NUM_40_Big_natans	1.1e-07	Steroidogenic acute regulatory protein, mitochondrial (StAR) (START domain-containing protein 1) (StARD1)	bile acid biosynthetic process [GO:0006699]; biphenyl metabolic process [GO:0018879]; brain development [GO:0007420]; C21-steroid hormone biosynthetic process [GO:0006700]; cellular response to alkaloid [GO:0071312]; cellular response to antibiotic [GO:0071236]; cellular response to cadmium ion [GO:0071276]; cellular response to cAMP [GO:0071320]; cellular response to dexamethasone stimulus [GO:0…	cytosol [GO:0005829]; mitochondrial crista [GO:0030061]; mitochondrial intermembrane space [GO:0005758]; neuronal cell body [GO:0043025]; neuron projection [GO:0043005]	cholesterol binding [GO:0015485]; cholesterol transporter activity [GO:0017127]	0	1	1	1	0	1	1	1	0	1	1	1	1	1	1	1	1	1
GO:0060322	head.development	P97812	gi_440794664_gb_ELR15821.1__Acanth.castellanii	1.1e-126	Indian hedgehog protein (IHH) (HHG-2) [Cleaved into: Indian hedgehog protein N-product; Indian hedgehog protein C-product]	bone resorption [GO:0045453]; branching involved in blood vessel morphogenesis [GO:0001569]; camera-type eye development [GO:0043010]; camera-type eye photoreceptor cell fate commitment [GO:0060220]; cartilage development [GO:0051216]; cell-cell signaling [GO:0007267]; cell differentiation [GO:0030154]; cell fate specification [GO:0001708]; cell maturation [GO:0048469]; chondrocyte differentiatio…	extracellular space [GO:0005615]; plasma membrane [GO:0005886]; proteinaceous extracellular matrix [GO:0005578]	calcium ion binding [GO:0005509]; patched binding [GO:0005113]; peptidase activity [GO:0008233]	0	1	0	1	0	1	1	1	1	1	0	1	0	0	1	1	0	0
GO:0060322	head.development	P98192	jgi_Gloin1_348377	1.7e-176	Dihydroxyacetone phosphate acyltransferase (DAP-AT) (DHAP-AT) (EC 2.3.1.42) (Acyl-CoA:dihydroxyacetonephosphateacyltransferase) (Glycerone-phosphate O-acyltransferase)	cerebellum morphogenesis [GO:0021587]; ether lipid biosynthetic process [GO:0008611]; glycerophospholipid metabolic process [GO:0006650]; membrane organization [GO:0061024]; myelination [GO:0042552]; paranodal junction assembly [GO:0030913]; response to drug [GO:0042493]; response to fatty acid [GO:0070542]; response to nutrient [GO:0007584]; response to starvation [GO:0042594]; synapse assembly …	membrane [GO:0016020]; mitochondrion [GO:0005739]; peroxisomal matrix [GO:0005782]; peroxisomal membrane [GO:0005778]; peroxisome [GO:0005777]	catalytic activity [GO:0003824]; glycerone-phosphate O-acyltransferase activity [GO:0016287]; palmitoyl-CoA hydrolase activity [GO:0016290]; receptor binding [GO:0005102]	0	1	0	1	1	1	0	0	1	1	1	0	1	1	1	1	0	0
GO:0060322	head.development	Q1LVF0	gi_440793534_gb_ELR14713.1__Acanth.castellanii	1.6e-06	Laminin subunit gamma-1	axon guidance [GO:0007411]; brain development [GO:0007420]; brain morphogenesis [GO:0048854]; cell adhesion [GO:0007155]; detection of light stimulus involved in visual perception [GO:0050908]; eye development [GO:0001654]; muscle organ development [GO:0007517]; notochord development [GO:0030903]; notochord morphogenesis [GO:0048570]; optokinetic behavior [GO:0007634]; retinal ganglion cell axon …	basement membrane [GO:0005604]	0	0	0	0	0	0	0	0	0	0	0	0	0	0	0	0	0	0	0
GO:0060322	head.development	Q29AK2	gi_121868159_gb_EAX79595.1__Trich_vaginalis	8.2e-31	Leishmanolysin-like peptidase (EC 3.4.24.-)	brain development [GO:0007420]; cell adhesion [GO:0007155]; cell division [GO:0051301]; centrosome duplication [GO:0051298]; chromatin remodeling [GO:0006338]; electron transport chain [GO:0022900]; germ cell migration [GO:0008354]; gonad development [GO:0008406]; imaginal disc development [GO:0007444]; lipid storage [GO:0019915]; mitotic centrosome separation [GO:0007100]; mitotic chromosome con…	cytoplasm [GO:0005737]; membrane [GO:0016020]	metal ion binding [GO:0046872]; metalloendopeptidase activity [GO:0004222]; peptidase activity [GO:0008233]	0	1	1	1	0	1	1	1	1	1	1	1	1	1	1	1	1	1
GO:0060322	head.development	Q5SW45	GSPATP00011904001_Param_tetraurelia	1.2e-174	Meckel syndrome type 1 protein homolog	branching morphogenesis of an epithelial tube [GO:0048754]; cilium assembly [GO:0060271]; common bile duct development [GO:0061009]; determination of left/right symmetry [GO:0007368]; embryonic brain development [GO:1990403]; embryonic digit morphogenesis [GO:0042733]; embryonic skeletal system development [GO:0048706]; epithelial structure maintenance [GO:0010669]; head development [GO:0060322];…	centriole [GO:0005814]; centrosome [GO:0005813]; ciliary basal body [GO:0036064]; ciliary transition zone [GO:0035869]; cytoplasm [GO:0005737]; membrane [GO:0016020]; MKS complex [GO:0036038]	0	0	1	1	1	0	1	1	1	1	1	1	1	1	1	1	1	1	1
GO:0060322	head.development	Q60988	gi_922856710_gb_KOO25038.1__Chrysochrom_tobin	1.9e-74	SCL-interrupting locus protein homolog	centrosome duplication [GO:0051298]; determination of left/right symmetry [GO:0007368]; embryonic axis specification [GO:0000578]; floor plate development [GO:0033504]; forebrain development [GO:0030900]; heart looping [GO:0001947]; in utero embryonic development [GO:0001701]; mitotic spindle organization [GO:0007052]; multicellular organism growth [GO:0035264]; negative regulation of apoptotic p…	centriole [GO:0005814]; centrosome [GO:0005813]; cytoplasm [GO:0005737]; cytosol [GO:0005829]	0	0	0	1	0	0	1	0	1	1	1	1	0	0	0	0	0	1	1
GO:0060322	head.development	Q66HL2	gi_255760028_ref_NP_032251.2__Mus_musculus	1.2e-37	Src substrate cortactin	actin cytoskeleton reorganization [GO:0031532]; actin filament polymerization [GO:0030041]; brain development [GO:0007420]; cell motility [GO:0048870]; focal adhesion assembly [GO:0048041]; intracellular protein transport [GO:0006886]; lamellipodium organization [GO:0097581]; modification of postsynaptic actin cytoskeleton [GO:0098885]; neuron projection morphogenesis [GO:0048812]; positive regul…	cell junction [GO:0030054]; clathrin-coated pit [GO:0005905]; cortical cytoskeleton [GO:0030863]; dendritic spine [GO:0043197]; focal adhesion [GO:0005925]; lamellipodium [GO:0030027]; plasma membrane [GO:0005886]; podosome [GO:0002102]; postsynaptic actin cytoskeleton [GO:0098871]; ruffle [GO:0001726]	Arp2/3 complex binding [GO:0071933]; proline-rich region binding [GO:0070064]	0	1	0	0	0	0	0	0	0	0	0	0	0	0	0	0	0	0
GO:0060322	head.development	Q6AYM4	TTHERM_00401950_Tetrah_thermophila	8.8e-83	Protein DPCD	determination of left/right symmetry [GO:0007368]; epithelial cilium movement [GO:0003351]; flagellated sperm motility [GO:0030317]; lateral ventricle development [GO:0021670]; left/right pattern formation [GO:0060972]; spermatogenesis [GO:0007283]; third ventricle development [GO:0021678]	nucleus [GO:0005634]	0	0	1	1	1	1	1	1	1	1	1	1	1	1	1	0	1	1	1
GO:0060322	head.development	Q80UG2	gi_568963753_ref_XP_006512138.1__Mus_musculus	0	Plexin-A4	anterior commissure morphogenesis [GO:0021960]; axon guidance [GO:0007411]; branchiomotor neuron axon guidance [GO:0021785]; chemorepulsion of branchiomotor axon [GO:0021793]; cranial nerve morphogenesis [GO:0021602]; facial nerve morphogenesis [GO:0021610]; facial nerve structural organization [GO:0021612]; glossopharyngeal nerve morphogenesis [GO:0021615]; motor neuron axon guidance [GO:0008045…	integral component of membrane [GO:0016021]; plasma membrane [GO:0005886]	semaphorin receptor activity [GO:0017154]	0	0	1	1	1	1	1	1	1	1	1	1	1	1	1	1	1	1
GO:0060322	head.development	Q8BKX1	gi_29243932_ref_NP_808248.1__Mus_musculus	5.4e-162	Brain-specific angiogenesis inhibitor 1-associated protein 2 (BAI-associated protein 2) (BAI1-associated protein 2) (Insulin receptor substrate protein of 53 kDa) (IRSp53) (Insulin receptor substrate p53) (Insulin receptor tyrosine kinase 53 kDa substrate)	actin crosslink formation [GO:0051764]; actin filament bundle assembly [GO:0051017]; brain development [GO:0007420]; cellular response to epidermal growth factor stimulus [GO:0071364]; cellular response to L-glutamate [GO:1905232]; dendrite development [GO:0016358]; insulin receptor signaling pathway [GO:0008286]; plasma membrane organization [GO:0007009]; positive regulation of actin cytoskeleto…	actin cytoskeleton [GO:0015629]; cell-cell adherens junction [GO:0005913]; cytosol [GO:0005829]; dendritic shaft [GO:0043198]; dendritic spine cytoplasm [GO:0061846]; excitatory synapse [GO:0060076]; extracellular exosome [GO:0070062]; filopodium [GO:0030175]; Golgi apparatus [GO:0005794]; microtubule [GO:0005874]; neuronal cell body [GO:0043025]; neuron projection [GO:0043005]; neuron projection…	cadherin binding involved in cell-cell adhesion [GO:0098641]; cytoskeletal adaptor activity [GO:0008093]; identical protein binding [GO:0042802]; PDZ domain binding [GO:0030165]; proline-rich region binding [GO:0070064]; scaffold protein binding [GO:0097110]; transcription cofactor binding [GO:0001221]	0	1	0	0	0	0	1	0	0	0	0	0	0	0	0	0	0	0
GO:0060322	head.development	Q8BSY0	TTHERM_01228990_Tetrah_thermophila	4.3e-63	Aspartyl/asparaginyl beta-hydroxylase (EC 1.14.11.16) (Aspartate beta-hydroxylase) (ASP beta-hydroxylase) (Peptide-aspartate beta-dioxygenase)	activation of cysteine-type endopeptidase activity [GO:0097202]; activation of store-operated calcium channel activity [GO:0032237]; calcium ion transmembrane transport [GO:0070588]; cellular response to calcium ion [GO:0071277]; face morphogenesis [GO:0060325]; limb morphogenesis [GO:0035108]; negative regulation of cell proliferation [GO:0008285]; palate development [GO:0060021]; pattern specif…	cortical endoplasmic reticulum [GO:0032541]; cytoplasm [GO:0005737]; endoplasmic reticulum [GO:0005783]; integral component of endoplasmic reticulum membrane [GO:0030176]; integral component of membrane [GO:0016021]; plasma membrane [GO:0005886]; sarcoplasmic reticulum membrane [GO:0033017]	calcium ion binding [GO:0005509]; peptide-aspartate beta-dioxygenase activity [GO:0004597]	0	1	1	1	1	1	1	1	0	1	1	1	1	1	1	1	1	1
GO:0060322	head.development	Q8BUL6	jgi_Bigna1_81671_fgenesh1_pg.82_NUM_100_Big_natans	1.4e-10	Pleckstrin homology domain-containing family A member 1 (PH domain-containing family A member 1) (Tandem PH domain-containing protein 1) (TAPP-1)	androgen metabolic process [GO:0008209]; B cell receptor signaling pathway [GO:0050853]; cellular response to hydrogen peroxide [GO:0070301]; establishment of protein localization [GO:0045184]; estrogen metabolic process [GO:0008210]; face morphogenesis [GO:0060325]; female gonad development [GO:0008585]; Leydig cell differentiation [GO:0033327]; luteinization [GO:0001553]; multicellular organism…	cytoplasm [GO:0005737]; cytosol [GO:0005829]; extracellular exosome [GO:0070062]; membrane [GO:0016020]; nucleoplasm [GO:0005654]; nucleus [GO:0005634]; plasma membrane [GO:0005886]; ruffle membrane [GO:0032587]	PDZ domain binding [GO:0030165]; phosphatidylinositol-3,4-bisphosphate binding [GO:0043325]; phosphatidylinositol binding [GO:0035091]	0	0	1	1	1	1	1	1	0	1	0	0	1	1	1	1	1	1
GO:0060322	head.development	Q8BZ64	gi_922854267_gb_KOO22817.1__Chrysochrom_tobin	2.8e-80	Tectonic-1	central nervous system interneuron axonogenesis [GO:0021956]; cilium assembly [GO:0060271]; dorsal/ventral neural tube patterning [GO:0021904]; in utero embryonic development [GO:0001701]; neural tube formation [GO:0001841]; protein localization to ciliary transition zone [GO:1904491]; regulation of smoothened signaling pathway [GO:0008589]; somatic motor neuron differentiation [GO:0021523]; tele…	ciliary transition zone [GO:0035869]; cytoplasm [GO:0005737]; cytoskeleton [GO:0005856]; extracellular space [GO:0005615]; membrane [GO:0016020]; MKS complex [GO:0036038]	0	0	0	1	1	1	1	1	1	1	1	1	0	1	1	1	1	1	1
GO:0060322	head.development	Q8C1B2	EHI_091050_Ent_hist	4.8e-11	TCDD-inducible poly [ADP-ribose] polymerase (EC 2.4.2.30) (ADP-ribosyltransferase diphtheria toxin-like 14) (ARTD14)	androgen metabolic process [GO:0008209]; cellular response to organic cyclic compound [GO:0071407]; estrogen metabolic process [GO:0008210]; face morphogenesis [GO:0060325]; female gonad development [GO:0008585]; hemopoiesis [GO:0030097]; kidney development [GO:0001822]; multicellular organism metabolic process [GO:0044236]; negative regulation of gene expression [GO:0010629]; nitrogen compound m…	nucleus [GO:0005634]	enhancer binding [GO:0035326]; metal ion binding [GO:0046872]; NAD+ ADP-ribosyltransferase activity [GO:0003950]	0	0	0	0	0	1	0	0	1	0	0	0	1	0	0	0	0	0
GO:0060322	head.development	Q8K2G4	TTHERM_00310690_Tetrah_thermophila	6.7e-235	Bardet-Biedl syndrome 7 protein homolog (BBS2-like protein 1)	brain development [GO:0007420]; cilium assembly [GO:0060271]; eye development [GO:0001654]; fat cell differentiation [GO:0045444]; heart development [GO:0007507]; intracellular transport [GO:0046907]; limb development [GO:0060173]; non-motile cilium assembly [GO:1905515]; palate development [GO:0060021]; positive regulation of proteasomal ubiquitin-dependent protein catabolic process [GO:0032436]…	axoneme [GO:0005930]; BBSome [GO:0034464]; centrosome [GO:0005813]; ciliary basal body [GO:0036064]; ciliary membrane [GO:0060170]; cytoplasm [GO:0005737]; membrane [GO:0016020]; nucleus [GO:0005634]; photoreceptor outer segment [GO:0001750]	RNA polymerase II repressing transcription factor binding [GO:0001103]	0	0	1	1	1	1	1	1	1	1	1	1	1	1	1	1	1	1
GO:0060322	head.development	Q8K4J6	gi_127138894_ref_NP_694629.2__Mus_musculus	1.9e-38	MKL/myocardin-like protein 1 (Basic SAP coiled-coil transcription activator) (Megakaryoblastic leukemia 1 protein homolog) (Myocardin-related transcription factor A) (MRTF-A)	actin cytoskeleton organization [GO:0030036]; forebrain development [GO:0030900]; negative regulation of apoptotic signaling pathway [GO:2001234]; negative regulation of cysteine-type endopeptidase activity involved in apoptotic process [GO:0043154]; neuron migration [GO:0001764]; neuron projection development [GO:0031175]; positive regulation of transcription, DNA-templated [GO:0045893]; positiv…	cytoplasm [GO:0005737]; cytosol [GO:0005829]; nucleoplasm [GO:0005654]; nucleus [GO:0005634]	actin binding [GO:0003779]; actin monomer binding [GO:0003785]; leucine zipper domain binding [GO:0043522]; RNA polymerase II transcription coactivator activity [GO:0001105]; transcription coactivator activity [GO:0003713]; transcription factor activity, sequence-specific DNA binding [GO:0003700]; transcription regulatory region sequence-specific DNA binding [GO:0000976]	0	1	0	0	0	0	0	0	0	0	0	0	0	0	0	0	0	0
GO:0060322	head.development	Q8TDM6	DDB0348115_DDB_G0280153_Dicty_discoideum	1.9e-11	Disks large homolog 5 (Discs large protein P-dlg) (Placenta and prostate DLG)	apical protein localization [GO:0045176]; cell-cell adhesion [GO:0098609]; epithelial to mesenchymal transition [GO:0001837]; epithelial tube branching involved in lung morphogenesis [GO:0060441]; establishment or maintenance of epithelial cell apical/basal polarity [GO:0045197]; intracellular signal transduction [GO:0035556]; maintenance of cell polarity [GO:0030011]; metanephric collecting duct…	cell-cell adherens junction [GO:0005913]; cell junction [GO:0030054]; ciliary basal body [GO:0036064]; cytoplasm [GO:0005737]; plasma membrane [GO:0005886]; postsynaptic density [GO:0014069]; postsynaptic membrane [GO:0045211]	beta-catenin binding [GO:0008013]; cytoskeletal protein binding [GO:0008092]; receptor signaling complex scaffold activity [GO:0030159]	0	0	0	0	0	0	0	0	0	0	0	0	0	0	0	0	0	0
GO:0060322	head.development	Q9CWF6	Vocar.0002s0661.1.p_Volvox_carteri	1.5e-277	Bardet-Biedl syndrome 2 protein homolog	adult behavior [GO:0030534]; artery smooth muscle contraction [GO:0014824]; brain morphogenesis [GO:0048854]; cartilage development [GO:0051216]; cerebral cortex development [GO:0021987]; cilium assembly [GO:0060271]; fat cell differentiation [GO:0045444]; Golgi to plasma membrane protein transport [GO:0043001]; hippocampus development [GO:0021766]; leptin-mediated signaling pathway [GO:0033210];…	BBSome [GO:0034464]; ciliary basal body [GO:0036064]; ciliary membrane [GO:0060170]; cytoplasm [GO:0005737]; membrane [GO:0016020]; microvillus [GO:0005902]; motile cilium [GO:0031514]; stereocilium [GO:0032420]	RNA polymerase II repressing transcription factor binding [GO:0001103]	0	0	1	1	1	1	1	1	1	1	1	1	1	1	1	1	1	1
GO:0060322	head.development	Q9ESN9	FBpp0293548_Drosophila_melanogaster	5.5e-264	C-Jun-amino-terminal kinase-interacting protein 3 (JIP-3) (JNK-interacting protein 3) (JNK MAP kinase scaffold protein 3) (JNK/SAPK-associated protein 1) (JSAP1) (Mitogen-activated protein kinase 8-interacting protein 3) (Sunday driver 2)	activation of JUN kinase activity [GO:0007257]; axon guidance [GO:0007411]; forebrain development [GO:0030900]; in utero embryonic development [GO:0001701]; JNK cascade [GO:0007254]; lung alveolus development [GO:0048286]; lung morphogenesis [GO:0060425]; positive regulation of JUN kinase activity [GO:0043507]; positive regulation of neuron differentiation [GO:0045666]; post-embryonic development…	axolemma [GO:0030673]; cytoplasm [GO:0005737]; cytoplasmic vesicle [GO:0031410]; dendrite [GO:0030425]; Golgi membrane [GO:0000139]; growth cone [GO:0030426]; plasma membrane [GO:0005886]; smooth endoplasmic reticulum [GO:0005790]	JUN kinase binding [GO:0008432]; kinesin binding [GO:0019894]; MAP-kinase scaffold activity [GO:0005078]; mitogen-activated protein kinase kinase binding [GO:0031434]; mitogen-activated protein kinase kinase kinase binding [GO:0031435]; receptor signaling complex scaffold activity [GO:0030159]	0	0	0	0	0	0	0	0	0	0	0	0	0	0	0	0	0	0
GO:0060322	head.development	Q9VH19	TTHERM_00127210_Tetrah_thermophila	2.1e-100	Leishmanolysin-like peptidase (EC 3.4.24.-) (Invadolysin)	brain development [GO:0007420]; cell adhesion [GO:0007155]; cell division [GO:0051301]; centrosome duplication [GO:0051298]; chromatin remodeling [GO:0006338]; electron transport chain [GO:0022900]; germ cell migration [GO:0008354]; gonad development [GO:0008406]; imaginal disc development [GO:0007444]; lipid storage [GO:0019915]; mitotic centrosome separation [GO:0007100]; mitotic chromosome con…	cell leading edge [GO:0031252]; cytoplasm [GO:0005737]; membrane [GO:0016020]	metal ion binding [GO:0046872]; metalloendopeptidase activity [GO:0004222]; peptidase activity [GO:0008233]	0	1	1	1	1	1	1	1	1	1	1	1	1	1	1	1	1	1
GO:0007517	muscle.organ.development	P20929	gi_569006538_ref_XP_006526808.1__Mus_musculus	0	Nebulin	muscle filament sliding [GO:0030049]; muscle organ development [GO:0007517]; regulation of actin filament length [GO:0030832]; somatic muscle development [GO:0007525]	actin cytoskeleton [GO:0015629]; cytosol [GO:0005829]; extracellular exosome [GO:0070062]; Z disc [GO:0030018]	actin binding [GO:0003779]; structural constituent of muscle [GO:0008307]	0	1	0	1	0	1	1	1	0	1	1	0	1	1	1	1	1	1
GO:0007517	muscle.organ.development	Q1LVF0	gi_440793534_gb_ELR14713.1__Acanth.castellanii	1.6e-06	Laminin subunit gamma-1	axon guidance [GO:0007411]; brain development [GO:0007420]; brain morphogenesis [GO:0048854]; cell adhesion [GO:0007155]; detection of light stimulus involved in visual perception [GO:0050908]; eye development [GO:0001654]; muscle organ development [GO:0007517]; notochord development [GO:0030903]; notochord morphogenesis [GO:0048570]; optokinetic behavior [GO:0007634]; retinal ganglion cell axon …	basement membrane [GO:0005604]	0	0	0	0	0	0	0	0	0	0	0	0	0	0	0	0	0	0	0
GO:0007517	muscle.organ.development	Q293Q2	GSPATP00000361001_Param_tetraurelia	1.8e-07	Zinc finger protein squeeze	dendrite guidance [GO:0070983]; muscle organ development [GO:0007517]; neuroblast development [GO:0014019]; oogenesis [GO:0048477]; regulation of transcription, DNA-templated [GO:0006355]; transcription, DNA-templated [GO:0006351]	nucleus [GO:0005634]	metal ion binding [GO:0046872]; nucleic acid binding [GO:0003676]	0	0	0	0	1	1	0	0	0	0	0	0	0	0	0	0	0	0
GO:0007517	muscle.organ.development	Q3TDN0	FBpp0078314_Drosophila_melanogaster	0	Protein dispatched homolog 1 (Mdispa)	determination of left/right symmetry [GO:0007368]; diaphragm development [GO:0060539]; dorsal/ventral pattern formation [GO:0009953]; embryonic pattern specification [GO:0009880]; patched ligand maturation [GO:0007225]; pattern specification process [GO:0007389]; peptide transport [GO:0015833]; smoothened signaling pathway [GO:0007224]	integral component of membrane [GO:0016021]	peptide transporter activity [GO:0015197]	0	1	1	1	1	1	1	1	1	1	1	1	1	1	1	1	1	1
GO:0007517	muscle.organ.development	Q5PQZ7	maker-scaffold_14424-snap-gene-0.9-mRNA-1_Cymbomonas	1e-15	Blood vessel epicardial substance (BVES) (Popeye domain-containing protein 1) (Popeye protein 1)	bicellular tight junction assembly [GO:0070830]; cell-cell junction organization [GO:0045216]; epiboly [GO:0090504]; epithelial cell-cell adhesion [GO:0090136]; epithelium development [GO:0060429]; establishment of skin barrier [GO:0061436]; eye photoreceptor cell development [GO:0042462]; heart contraction [GO:0060047]; heart development [GO:0007507]; positive regulation of locomotion [GO:004001…	bicellular tight junction [GO:0005923]; caveola [GO:0005901]; integral component of membrane [GO:0016021]; lateral plasma membrane [GO:0016328]; plasma membrane [GO:0005886]; sarcolemma [GO:0042383]	cAMP binding [GO:0030552]; structural molecule activity [GO:0005198]	0	0	1	1	1	1	1	0	0	0	1	1	1	0	1	1	0	0
GO:0007517	muscle.organ.development	Q8R1S4	gi_440798964_gb_ELR20025.1__Acanth.castellanii	3.1e-240	Metastasis suppressor protein 1 (Missing in metastasis protein)	actin filament organization [GO:0007015]; actin filament polymerization [GO:0030041]; adherens junction maintenance [GO:0034334]; bone mineralization [GO:0030282]; cellular response to fluid shear stress [GO:0071498]; epithelial cell proliferation involved in renal tubule morphogenesis [GO:2001013]; glomerulus morphogenesis [GO:0072102]; in utero embryonic development [GO:0001701]; magnesium ion …	actin cytoskeleton [GO:0015629]; adherens junction [GO:0005912]; cytoplasm [GO:0005737]	actin binding [GO:0003779]; actin filament binding [GO:0051015]; actin monomer binding [GO:0003785]; identical protein binding [GO:0042802]; receptor binding [GO:0005102]	0	1	0	0	0	0	0	0	0	0	0	0	0	0	0	0	0	0
GO:0007517	muscle.organ.development	Q9NQY0	gi_922863262_gb_KOO30735.1__Chrysochrom_tobin	0.004	Bridging integrator 3	actin filament organization [GO:0007015]; barrier septum assembly [GO:0000917]; cytokinesis [GO:0000910]; myoblast migration involved in skeletal muscle regeneration [GO:0014839]; protein localization [GO:0008104]; regulation of lamellipodium assembly [GO:0010591]; skeletal muscle fiber development [GO:0048741]; unidimensional cell growth [GO:0009826]	actin filament [GO:0005884]; cytoplasm [GO:0005737]	cytoskeletal adaptor activity [GO:0008093]	0	1	1	1	0	1	1	1	0	1	1	0	0	1	0	0	0	0
GO:0007517	muscle.organ.development	Q9V785	gi_922862288_gb_KOO29920.1__Chrysochrom_tobin	0.0073	SH3 domain-binding protein 5 homolog (Protein parcase)	anterior/posterior pattern specification [GO:0009952]; female germline ring canal formation [GO:0007301]; intracellular signal transduction [GO:0035556]; mesoderm development [GO:0007498]; muscle cell fate specification [GO:0042694]; muscle organ development [GO:0007517]; muscle organ morphogenesis [GO:0048644]; negative regulation of protein tyrosine kinase activity [GO:0061099]	cytoplasm [GO:0005737]; plasma membrane [GO:0005886]	protein kinase inhibitor activity [GO:0004860]; SH3 domain binding [GO:0017124]	0	0	0	0	1	1	1	1	0	0	0	0	0	1	0	0	0	1
GO:0007517	muscle.organ.development	Q9VSF2	gi_440802662_gb_ELR23591.1__Acanth.castellanii	0	Mediator of RNA polymerase II transcription subunit 24 (Mediator complex subunit 24) (dMED24) (dTRAP100)	activation of cysteine-type endopeptidase activity involved in apoptotic process [GO:0006919]; dendrite morphogenesis [GO:0048813]; ecdysone-mediated induction of salivary gland cell autophagic cell death [GO:0035072]; muscle organ development [GO:0007517]; positive regulation of programmed cell death [GO:0043068]; pupal development [GO:0035209]; regulation of programmed cell death [GO:0043067]; …	mediator complex [GO:0016592]	RNA polymerase II transcription cofactor activity [GO:0001104]	0	0	0	0	0	0	0	0	1	0	0	0	0	0	0	0	0	0
GO:0032743	positive.regulation.of.interleukin.2.production	P42230	gi_568967120_ref_XP_006513498.1__Mus_musculus	2.8e-257	Signal transducer and activator of transcription 5A (Mammary gland factor)	2-oxoglutarate metabolic process [GO:0006103]; allantoin metabolic process [GO:0000255]; cellular response to cytokine stimulus [GO:0071345]; cellular response to granulocyte macrophage colony-stimulating factor stimulus [GO:0097011]; cellular response to organic cyclic compound [GO:0071407]; citrate metabolic process [GO:0006101]; creatine metabolic process [GO:0006600]; creatinine metabolic pro…	cytoplasm [GO:0005737]; cytosol [GO:0005829]; nucleoplasm [GO:0005654]; nucleus [GO:0005634]	DNA binding [GO:0003677]; RNA polymerase II core promoter sequence-specific DNA binding [GO:0000979]; sequence-specific DNA binding [GO:0043565]; signal transducer activity [GO:0004871]; transcriptional activator activity, RNA polymerase II transcription regulatory region sequence-specific binding [GO:0001228]	0	1	0	1	0	0	0	0	0	0	0	0	0	0	0	0	0	0
GO:0032743	positive.regulation.of.interleukin.2.production	Q01063	gi_831773627_ref_XP_012753966.1__Acyto_subglobosum	1.7e-109	cAMP-specific 3',5'-cyclic phosphodiesterase 4D (EC 3.1.4.53) (DPDE3)	aging [GO:0007568]; cAMP catabolic process [GO:0006198]; cellular response to epinephrine stimulus [GO:0071872]; cellular response to lipopolysaccharide [GO:0071222]; establishment of endothelial barrier [GO:0061028]; leukocyte migration [GO:0050900]; multicellular organism growth [GO:0035264]; negative regulation of heart contraction [GO:0045822]; negative regulation of peptidyl-serine phosphory…	apical plasma membrane [GO:0016324]; calcium channel complex [GO:0034704]; centrosome [GO:0005813]; cytosol [GO:0005829]; nuclear membrane [GO:0031965]	3',5'-cyclic-AMP phosphodiesterase activity [GO:0004115]; ATPase binding [GO:0051117]; cAMP binding [GO:0030552]; drug binding [GO:0008144]; ion channel binding [GO:0044325]; metal ion binding [GO:0046872]; scaffold protein binding [GO:0097110]	0	1	1	1	1	1	1	1	1	1	1	1	1	1	1	1	1	1
GO:0032743	positive.regulation.of.interleukin.2.production	Q8CIS0	gi_568971948_ref_XP_006532429.1__Mus_musculus	0	Caspase recruitment domain-containing protein 11	B cell differentiation [GO:0030183]; B cell proliferation [GO:0042100]; Fc-epsilon receptor signaling pathway [GO:0038095]; homeostasis of number of cells [GO:0048872]; immunoglobulin production [GO:0002377]; interleukin-2 secretion [GO:0070970]; lymphocyte activation [GO:0046649]; positive regulation of B cell proliferation [GO:0030890]; positive regulation of cytokine production [GO:0001819]; p…	cytoplasm [GO:0005737]; extracellular exosome [GO:0070062]; immunological synapse [GO:0001772]; membrane raft [GO:0045121]; plasma membrane [GO:0005886]; T cell receptor complex [GO:0042101]	CARD domain binding [GO:0050700]	0	0	0	0	0	0	0	0	0	0	0	0	0	0	0	0	0	0
GO:0030036	actin.cytoskeleton.organization	O08719	gi_568910460_ref_XP_006496715.1__Mus_musculus	1.1e-69	Ena/VASP-like protein (Ena/vasodilator-stimulated phosphoprotein-like)	actin nucleation [GO:0045010]; actin polymerization or depolymerization [GO:0008154]; axon guidance [GO:0007411]; central nervous system development [GO:0007417]; movement of cell or subcellular component [GO:0006928]; protein homotetramerization [GO:0051289]	cytoplasm [GO:0005737]; cytoskeleton [GO:0005856]; focal adhesion [GO:0005925]; lamellipodium [GO:0030027]	actin binding [GO:0003779]; SH3 domain binding [GO:0017124]	0	1	0	0	0	1	0	0	0	0	1	0	0	0	0	1	0	0
GO:0030036	actin.cytoskeleton.organization	O35867	gi_440791865_gb_ELR13103.1__Acanth.castellanii	0	Neurabin-1 (Neurabin-I) (Neural tissue-specific F-actin-binding protein I) (PP1bp175) (Protein phosphatase 1 regulatory subunit 9A) (p180)	actin filament organization [GO:0007015]; aging [GO:0007568]; calcium-mediated signaling [GO:0019722]; cellular response to toxic substance [GO:0097237]; excitatory postsynaptic potential [GO:0060079]; negative regulation of long-term synaptic potentiation [GO:1900272]; negative regulation of spontaneous neurotransmitter secretion [GO:1904049]; negative regulation of stress fiber assembly [GO:005…	actin cytoskeleton [GO:0015629]; cell junction [GO:0030054]; cortical actin cytoskeleton [GO:0030864]; cytoskeleton [GO:0005856]; cytosol [GO:0005829]; dendrite [GO:0030425]; dendritic spine [GO:0043197]; dendritic spine neck [GO:0044326]; filopodium [GO:0030175]; growth cone [GO:0030426]; growth cone lamellipodium [GO:1990761]; lamellipodium [GO:0030027]; neuromuscular junction [GO:0031594]; neu…	actin filament binding [GO:0051015]; GTPase binding [GO:0051020]; ion channel binding [GO:0044325]; protein complex binding [GO:0032403]; protein C-terminus binding [GO:0008022]; protein domain specific binding [GO:0019904]; protein homodimerization activity [GO:0042803]; protein kinase binding [GO:0019901]; protein phosphatase 1 binding [GO:0008157]	0	1	0	1	0	1	0	0	0	0	0	1	1	0	1	1	1	1
GO:0030036	actin.cytoskeleton.organization	O77203	AMSG_07616T0_Thec_trahens	0	Protein pianissimo A (Developmental gene 1117 protein) (Protein pianissimo) (Target of rapamycin complex 2 subunit piaA) (TORC2 subunit piaA)	actin cytoskeleton reorganization [GO:0031532]; activation of adenylate cyclase activity [GO:0007190]; activation of protein kinase B activity [GO:0032148]; aggregation involved in sorocarp development [GO:0031152]; chemotaxis [GO:0006935]; chemotaxis to cAMP [GO:0043327]; establishment of cell polarity [GO:0030010]; establishment or maintenance of actin cytoskeleton polarity [GO:0030950]; mitoti…	cytoplasm [GO:0005737]; cytosol [GO:0005829]; TORC2 complex [GO:0031932]	enzyme activator activity [GO:0008047]; guanyl-nucleotide exchange factor activity [GO:0005085]	0	1	1	1	0	1	1	1	0	0	0	1	0	0	0	0	0	0
GO:0030036	actin.cytoskeleton.organization	P08796	gi_831785153_ref_XP_012757698.1__Acyto_subglobosum	1.5e-60	Contact site A protein (CSA) (Cell adhesion molecule gp80) (Membrane-associated glycoprotein gp80)	aggregation involved in sorocarp development [GO:0031152]; calcium-independent cell-cell adhesion via plasma membrane cell-adhesion molecules [GO:0016338]; cell-cell adhesion [GO:0098609]; cell-cell adhesion via plasma-membrane adhesion molecules [GO:0098742]; cortical actin cytoskeleton organization [GO:0030866]; homophilic cell adhesion via plasma membrane adhesion molecules [GO:0007156]; prote…	anchored component of membrane [GO:0031225]; cell-cell contact zone [GO:0044291]; external side of plasma membrane [GO:0009897]; filopodium [GO:0030175]; plasma membrane [GO:0005886]	identical protein binding [GO:0042802]; protein binding involved in cell-cell adhesion [GO:0098632]; protein homodimerization activity [GO:0042803]	0	0	1	1	1	1	1	1	1	1	1	1	1	1	1	1	1	1
GO:0030036	actin.cytoskeleton.organization	P20929	gi_569006538_ref_XP_006526808.1__Mus_musculus	0	Nebulin	muscle filament sliding [GO:0030049]; muscle organ development [GO:0007517]; regulation of actin filament length [GO:0030832]; somatic muscle development [GO:0007525]	actin cytoskeleton [GO:0015629]; cytosol [GO:0005829]; extracellular exosome [GO:0070062]; Z disc [GO:0030018]	actin binding [GO:0003779]; structural constituent of muscle [GO:0008307]	0	1	0	1	0	1	1	1	0	1	1	0	1	1	1	1	1	1
GO:0030036	actin.cytoskeleton.organization	P22105	AT5G22940.1_Arabidopsis_thaliana	8.6e-60	Tenascin-X (TN-X) (Hexabrachion-like protein)	actin cytoskeleton organization [GO:0030036]; cell adhesion [GO:0007155]; collagen fibril organization [GO:0030199]; collagen metabolic process [GO:0032963]; elastic fiber assembly [GO:0048251]	extracellular exosome [GO:0070062]; extracellular matrix [GO:0031012]; extracellular space [GO:0005615]; intracellular [GO:0005622]; proteinaceous extracellular matrix [GO:0005578]	heparin binding [GO:0008201]; integrin binding [GO:0005178]	0	1	1	1	1	1	1	1	1	1	1	1	1	1	1	1	1	1
GO:0030036	actin.cytoskeleton.organization	P24005	EHI_103860_Ent_hist	1.2e-10	Calcium-regulated actin-bundling protein (34 kDa actin-binding protein)	actin crosslink formation [GO:0051764]; actin filament bundle assembly [GO:0051017]; parallel actin filament bundle assembly [GO:0030046]	cortical cytoskeleton [GO:0030863]; cytoplasm [GO:0005737]; filopodium [GO:0030175]; intranuclear rod [GO:0061836]; phagocytic vesicle [GO:0045335]; pseudopodium [GO:0031143]	actin filament binding [GO:0051015]; calcium ion binding [GO:0005509]	0	1	1	0	1	1	1	1	0	0	0	1	0	0	0	1	0	0
GO:0030036	actin.cytoskeleton.organization	Q08CH6	gi_922853749_gb_KOO22337.1__Chrysochrom_tobin	5.3e-17	Ciliogenesis-associated TTC17-interacting protein	actin filament polymerization [GO:0030041]; cilium assembly [GO:0060271]; cilium organization [GO:0044782]; determination of heart left/right asymmetry [GO:0061371]	actin cytoskeleton [GO:0015629]; cytoplasm [GO:0005737]; nucleus [GO:0005634]; plasma membrane [GO:0005886]	0	0	0	0	0	0	0	0	0	0	0	0	0	0	0	0	0	0	0
GO:0030036	actin.cytoskeleton.organization	Q0IHI3	gi_121880327_gb_EAX86542.1__Trich_vaginalis	2e-10	Ciliogenesis-associated TTC17-interacting protein	actin filament polymerization [GO:0030041]; cilium organization [GO:0044782]	actin cytoskeleton [GO:0015629]; cytoplasm [GO:0005737]; nucleus [GO:0005634]; plasma membrane [GO:0005886]	0	0	0	0	0	0	1	0	0	0	0	0	0	0	0	0	0	0	0
GO:0030036	actin.cytoskeleton.organization	Q10199	gi_568960853_ref_XP_006510928.1__Mus_musculus	4.9e-104	Septation protein imp2	mitotic actomyosin contractile ring assembly [GO:1903475]	actomyosin contractile ring [GO:0005826]; cytoplasm [GO:0005737]; cytosol [GO:0005829]	phosphatidylinositol-3,4,5-trisphosphate binding [GO:0005547]; phosphatidylinositol-4-phosphate binding [GO:0070273]; phosphatidylserine binding [GO:0001786]	0	1	0	0	0	0	1	1	0	1	1	0	0	0	0	0	0	0
GO:0030036	actin.cytoskeleton.organization	Q54CK9	gi_440793682_gb_ELR14860.1__Acanth.castellanii	2.6e-98	WAS protein family homolog DDB_G0292878	actin filament polymerization [GO:0030041]; actin nucleation [GO:0045010]; Arp2/3 complex-mediated actin nucleation [GO:0034314]; endocytic recycling [GO:0032456]; exocytosis [GO:0006887]; lysosomal transport [GO:0007041]; phagosome reneutralization [GO:0044655]; positive regulation of endocytic recycling [GO:2001137]; secretion of lysosomal enzymes [GO:0033299]	early endosome [GO:0005769]; early phagosome [GO:0032009]; endocytic vesicle membrane [GO:0030666]; phagolysosome [GO:0032010]; WASH complex [GO:0071203]	actin binding [GO:0003779]; alpha-tubulin binding [GO:0043014]	1	1	1	1	1	1	1	1	1	1	0	0	0	1	1	1	1	1
GO:0030036	actin.cytoskeleton.organization	Q54IR8	gi_440794079_gb_ELR15250.1__Acanth.castellanii	0	WASH complex subunit 5 (WASH complex subunit strumpellin homolog)	actin filament polymerization [GO:0030041]; exocytosis [GO:0006887]; phagosome reneutralization [GO:0044655]	WASH complex [GO:0071203]	0	1	1	1	1	1	1	1	1	1	1	0	1	1	1	1	1	1	1
GO:0030036	actin.cytoskeleton.organization	Q54K32	EPZ36591_Rozella_allomycis	6.1e-231	Ras GTPase-activating-like protein rgaA (DGAP1) (Developmental gene 1029 protein)	actin cytoskeleton organization [GO:0030036]; cell growth [GO:0016049]; cell motility [GO:0048870]; cellular protein localization [GO:0034613]; chemotaxis to cAMP [GO:0043327]; culmination involved in sorocarp development [GO:0031154]; epithelial cell morphogenesis [GO:0003382]; mitotic cytokinesis [GO:0000281]; positive regulation of cytoskeleton organization [GO:0051495]; positive regulation of…	basal cortex [GO:0045180]; cell cortex [GO:0005938]; cell trailing edge [GO:0031254]; cleavage furrow [GO:0032154]; lateral part of motile cell [GO:0031255]; plasma membrane [GO:0005886]	calmodulin binding [GO:0005516]; GTPase activator activity [GO:0005096]; Rac GTPase binding [GO:0048365]	0	1	0	0	0	0	0	0	0	0	0	0	0	0	0	0	0	0
GO:0030036	actin.cytoskeleton.organization	Q54MH2	gi_440794477_gb_ELR15637.1__Acanth.castellanii	9.5e-97	Probable vinculin (Ddalpha-catenin)	actin filament bundle assembly [GO:0051017]; cell adhesion [GO:0007155]; cellular protein localization [GO:0034613]; centrosome localization [GO:0051642]; culmination involved in sorocarp development [GO:0031154]; epithelial cell morphogenesis [GO:0003382]; establishment or maintenance of bipolar cell polarity [GO:0061245]; Golgi localization [GO:0051645]; mitotic cytokinesis [GO:0000281]; positi…	basal cortex [GO:0045180]; cell-cell junction [GO:0005911]; cell cortex [GO:0005938]	actin filament binding [GO:0051015]; beta-catenin binding [GO:0008013]	0	1	0	0	0	0	0	0	0	0	0	0	0	0	0	0	0	0
GO:0030036	actin.cytoskeleton.organization	Q54R74	TTHERM_00221180_Tetrah_thermophila	0	WASH complex subunit 4 (WASH complex subunit SWIP homolog)	actin filament polymerization [GO:0030041]; endosomal transport [GO:0016197]; endosome organization [GO:0007032]; exocytosis [GO:0006887]; phagosome reneutralization [GO:0044655]; protein localization to lysosome [GO:0061462]	endosome [GO:0005768]; WASH complex [GO:0071203]	0	1	1	1	1	1	1	1	1	1	1	0	1	1	1	1	1	0	1
GO:0030036	actin.cytoskeleton.organization	Q5PQZ7	maker-scaffold_14424-snap-gene-0.9-mRNA-1_Cymbomonas	1e-15	Blood vessel epicardial substance (BVES) (Popeye domain-containing protein 1) (Popeye protein 1)	bicellular tight junction assembly [GO:0070830]; cell-cell junction organization [GO:0045216]; epiboly [GO:0090504]; epithelial cell-cell adhesion [GO:0090136]; epithelium development [GO:0060429]; establishment of skin barrier [GO:0061436]; eye photoreceptor cell development [GO:0042462]; heart contraction [GO:0060047]; heart development [GO:0007507]; positive regulation of locomotion [GO:004001…	bicellular tight junction [GO:0005923]; caveola [GO:0005901]; integral component of membrane [GO:0016021]; lateral plasma membrane [GO:0016328]; plasma membrane [GO:0005886]; sarcolemma [GO:0042383]	cAMP binding [GO:0030552]; structural molecule activity [GO:0005198]	0	0	1	1	1	1	1	0	0	0	1	1	1	0	1	1	0	0
GO:0030036	actin.cytoskeleton.organization	Q5PU49	gi_440796114_gb_ELR17223.1__Acanth.castellanii	9.8e-14	Protein kinase C delta type (EC 2.7.11.13) (Tyrosine-protein kinase PRKCD) (EC 2.7.10.2) (nPKC-delta) [Cleaved into: Protein kinase C delta type regulatory subunit; Protein kinase C delta type catalytic subunit (Sphingosine-dependent protein kinase-1) (SDK1)]	apoptotic process [GO:0006915]; cell cycle [GO:0007049]; cellular response to angiotensin [GO:1904385]; defense response to bacterium [GO:0042742]; intracellular signal transduction [GO:0035556]; negative regulation of actin filament polymerization [GO:0030837]; negative regulation of filopodium assembly [GO:0051490]; negative regulation of glial cell apoptotic process [GO:0034351]; negative regu…	cytoplasm [GO:0005737]; endoplasmic reticulum [GO:0005783]; intracellular [GO:0005622]; membrane [GO:0016020]; mitochondrion [GO:0005739]; nucleus [GO:0005634]; perinuclear region of cytoplasm [GO:0048471]	ATP binding [GO:0005524]; metal ion binding [GO:0046872]; non-membrane spanning protein tyrosine kinase activity [GO:0004715]; protein kinase C activity [GO:0004697]; protein serine/threonine kinase activity [GO:0004674]	0	0	0	0	0	0	0	0	0	0	0	0	0	0	0	0	0	0
GO:0030036	actin.cytoskeleton.organization	Q5SNZ0	gi_440793439_gb_ELR14622.1__Acanth.castellanii	0	Girdin (Akt phosphorylation enhancer) (APE) (Coiled-coil domain-containing protein 88A) (G alpha-interacting vesicle-associated protein) (GIV) (Girders of actin filament) (Hook-related protein 1) (HkRP1)	activation of protein kinase B activity [GO:0032148]; cell migration [GO:0016477]; cytoplasmic microtubule organization [GO:0031122]; cytoskeleton-dependent intracellular transport [GO:0030705]; DNA replication [GO:0006260]; lamellipodium assembly [GO:0030032]; membrane organization [GO:0061024]; positive regulation of cilium assembly [GO:0045724]; positive regulation of protein localization to c…	cell leading edge [GO:0031252]; centriole [GO:0005814]; centrosome [GO:0005813]; ciliary basal body [GO:0036064]; cytoplasm [GO:0005737]; cytoplasmic vesicle [GO:0031410]; cytosol [GO:0005829]; endoplasmic reticulum [GO:0005783]; Golgi apparatus [GO:0005794]; lamellipodium [GO:0030027]; membrane [GO:0016020]; plasma membrane [GO:0005886]	actin binding [GO:0003779]; dynein light intermediate chain binding [GO:0051959]; microtubule binding [GO:0008017]; phosphatidylinositol binding [GO:0035091]; protein homodimerization activity [GO:0042803]; protein kinase B binding [GO:0043422]	0	0	0	0	0	0	0	0	0	0	0	0	0	0	0	0	0	0
GO:0030036	actin.cytoskeleton.organization	Q60875	gi_568984196_ref_XP_006517581.1__Mus_musculus	4.8e-278	Rho guanine nucleotide exchange factor 2 (Guanine nucleotide exchange factor H1) (GEF-H1) (LBC'S first cousin) (Lymphoid blast crisis-like 1) (Oncogene LFC) (Rhobin)	actin filament organization [GO:0007015]; cell division [GO:0051301]; cell morphogenesis [GO:0000902]; cellular response to muramyl dipeptide [GO:0071225]; establishment of mitotic spindle orientation [GO:0000132]; innate immune response [GO:0045087]; intracellular signal transduction [GO:0035556]; negative regulation of microtubule depolymerization [GO:0007026]; negative regulation of neurogenes…	bicellular tight junction [GO:0005923]; cytoplasm [GO:0005737]; cytoplasmic vesicle [GO:0031410]; cytoskeleton [GO:0005856]; dendritic shaft [GO:0043198]; focal adhesion [GO:0005925]; Golgi apparatus [GO:0005794]; microtubule [GO:0005874]; neuronal cell body [GO:0043025]; podosome [GO:0002102]; postsynaptic density [GO:0014069]; protein complex [GO:0043234]; ruffle membrane [GO:0032587]; spindle …	metal ion binding [GO:0046872]; microtubule binding [GO:0008017]; Rac GTPase binding [GO:0048365]; Rac guanyl-nucleotide exchange factor activity [GO:0030676]; Rho GTPase binding [GO:0017048]; Rho guanyl-nucleotide exchange factor activity [GO:0005089]	0	1	0	0	0	0	0	0	0	0	0	0	0	0	0	0	0	0
GO:0030036	actin.cytoskeleton.organization	Q66HL2	gi_255760028_ref_NP_032251.2__Mus_musculus	1.2e-37	Src substrate cortactin	actin cytoskeleton reorganization [GO:0031532]; actin filament polymerization [GO:0030041]; brain development [GO:0007420]; cell motility [GO:0048870]; focal adhesion assembly [GO:0048041]; intracellular protein transport [GO:0006886]; lamellipodium organization [GO:0097581]; modification of postsynaptic actin cytoskeleton [GO:0098885]; neuron projection morphogenesis [GO:0048812]; positive regul…	cell junction [GO:0030054]; clathrin-coated pit [GO:0005905]; cortical cytoskeleton [GO:0030863]; dendritic spine [GO:0043197]; focal adhesion [GO:0005925]; lamellipodium [GO:0030027]; plasma membrane [GO:0005886]; podosome [GO:0002102]; postsynaptic actin cytoskeleton [GO:0098871]; ruffle [GO:0001726]	Arp2/3 complex binding [GO:0071933]; proline-rich region binding [GO:0070064]	0	1	0	0	0	0	0	0	0	0	0	0	0	0	0	0	0	0
GO:0030036	actin.cytoskeleton.organization	Q6B9X6	gi_922887461_gb_KOO53052.1__Chrysochrom_tobin	2.1e-38	Alpha-protein kinase vwkA (EC 2.7.11.1) (von Willebrand factor A alpha-kinase) (vWF kinase)	contractile vacuole discharge [GO:0070177]; contractile vacuole organization [GO:0033298]; hypotonic response [GO:0006971]; mitotic cytokinesis [GO:0000281]; myosin II filament organization [GO:0031038]; peptidyl-serine modification [GO:0018209]; peptidyl-threonine phosphorylation [GO:0018107]; protein phosphorylation [GO:0006468]; regulation of sorocarp development [GO:0031156]; sorocarp morphog…	contractile vacuolar membrane [GO:0031164]; contractile vacuole [GO:0000331]; cytoplasm [GO:0005737]; cytosol [GO:0005829]; perinuclear region of cytoplasm [GO:0048471]	ATP binding [GO:0005524]; calmodulin binding [GO:0005516]; protein kinase activity [GO:0004672]; protein serine/threonine kinase activity [GO:0004674]	0	1	0	1	1	1	1	1	1	1	1	1	1	1	1	1	1	1
GO:0030036	actin.cytoskeleton.organization	Q76P24	FBpp0084679_Drosophila_melanogaster	0	HD protein homolog	calcium-dependent cell-cell adhesion via plasma membrane cell adhesion molecules [GO:0016339]; cell differentiation [GO:0030154]; cell separation after cytokinesis [GO:0000920]; chemotaxis [GO:0006935]; chemotaxis to cAMP [GO:0043327]; divalent inorganic cation homeostasis [GO:0072507]; hypotonic response [GO:0006971]; protein localization to cell leading edge [GO:1902463]; regulation of aggregat…	cytoplasm [GO:0005737]; nucleus [GO:0005634]	lipid transporter activity [GO:0005319]	0	0	0	0	0	0	0	0	0	0	0	0	0	0	0	0	0	0
GO:0030036	actin.cytoskeleton.organization	Q7G188	gi_922852106_gb_KOO20817.1__Chrysochrom_tobin	7.3e-10	Fimbrin-1 (AtFIM1) (Fimbrin1)	actin crosslink formation [GO:0051764]; actin filament bundle assembly [GO:0051017]; actin filament network formation [GO:0051639]; circadian rhythm [GO:0007623]	actin filament [GO:0005884]; actin filament bundle [GO:0032432]; cytoplasm [GO:0005737]	actin filament binding [GO:0051015]; metal ion binding [GO:0046872]	0	0	0	1	0	1	1	0	1	1	1	1	1	0	1	1	0	1
GO:0030036	actin.cytoskeleton.organization	Q80VJ8	maker-scaffold_1073-snap-gene-0.17-mRNA-1_Cymbomonas	5.8e-228	Protein KASH5 (Coiled-coil domain-containing protein 155) (KASH domain-containing protein 5)	actin filament organization [GO:0007015]; chromosome localization to nuclear envelope involved in homologous chromosome segregation [GO:0090220]; double-strand break repair via homologous recombination [GO:0000724]; oogenesis [GO:0048477]; spermatogenesis [GO:0007283]; spindle assembly [GO:0051225]; spindle localization [GO:0051653]; synapsis [GO:0007129]; telomere localization [GO:0034397]	chromosome, telomeric region [GO:0000781]; integral component of membrane [GO:0016021]; lateral element [GO:0000800]; LINC complex [GO:0034993]; meiotic spindle pole [GO:0090619]; nuclear outer membrane [GO:0005640]	dynein complex binding [GO:0070840]; identical protein binding [GO:0042802]	0	0	0	0	0	1	0	0	0	0	0	0	0	0	0	0	0	0
GO:0030036	actin.cytoskeleton.organization	Q86IV5	gi_440789667_gb_ELR10971.1__Acanth.castellanii	3.8e-90	Countin-1	actin filament polymerization [GO:0030041]; cell motility [GO:0048870]; glucose homeostasis [GO:0042593]; multicellular organism development [GO:0007275]; negative regulation of aggregate size involved in sorocarp development [GO:0031158]; negative regulation of cell adhesion [GO:0007162]; negative regulation of cGMP biosynthetic process [GO:0030827]; regulation of glucose-6-phosphatase activity …	extracellular region [GO:0005576]	signal transducer activity [GO:0004871]	0	0	1	1	0	0	1	1	0	0	1	0	0	0	0	0	0	0
GO:0030036	actin.cytoskeleton.organization	Q8BKX1	gi_29243932_ref_NP_808248.1__Mus_musculus	5.4e-162	Brain-specific angiogenesis inhibitor 1-associated protein 2 (BAI-associated protein 2) (BAI1-associated protein 2) (Insulin receptor substrate protein of 53 kDa) (IRSp53) (Insulin receptor substrate p53) (Insulin receptor tyrosine kinase 53 kDa substrate)	actin crosslink formation [GO:0051764]; actin filament bundle assembly [GO:0051017]; brain development [GO:0007420]; cellular response to epidermal growth factor stimulus [GO:0071364]; cellular response to L-glutamate [GO:1905232]; dendrite development [GO:0016358]; insulin receptor signaling pathway [GO:0008286]; plasma membrane organization [GO:0007009]; positive regulation of actin cytoskeleto…	actin cytoskeleton [GO:0015629]; cell-cell adherens junction [GO:0005913]; cytosol [GO:0005829]; dendritic shaft [GO:0043198]; dendritic spine cytoplasm [GO:0061846]; excitatory synapse [GO:0060076]; extracellular exosome [GO:0070062]; filopodium [GO:0030175]; Golgi apparatus [GO:0005794]; microtubule [GO:0005874]; neuronal cell body [GO:0043025]; neuron projection [GO:0043005]; neuron projection…	cadherin binding involved in cell-cell adhesion [GO:0098641]; cytoskeletal adaptor activity [GO:0008093]; identical protein binding [GO:0042802]; PDZ domain binding [GO:0030165]; proline-rich region binding [GO:0070064]; scaffold protein binding [GO:0097110]; transcription cofactor binding [GO:0001221]	0	1	0	0	0	0	1	0	0	0	0	0	0	0	0	0	0	0
GO:0030036	actin.cytoskeleton.organization	Q8CJ19	jgi_Bigna1_80711_fgenesh1_pg.73_NUM_79_Big_natans	5.3e-180	[F-actin]-monooxygenase MICAL3 (EC 1.14.13.225) (Molecule interacting with CasL protein 3) (MICAL-3)	actin filament depolymerization [GO:0030042]; cell cycle [GO:0007049]; cell division [GO:0051301]; cytoskeleton organization [GO:0007010]; exocytosis [GO:0006887]; oxidation-reduction process [GO:0055114]	cell cortex [GO:0005938]; cell projection [GO:0042995]; cytosol [GO:0005829]; midbody [GO:0030496]; nucleoplasm [GO:0005654]; nucleus [GO:0005634]; plasma membrane [GO:0005886]; spindle [GO:0005819]	actin binding [GO:0003779]; FAD binding [GO:0071949]; metal ion binding [GO:0046872]; oxidoreductase activity, acting on paired donors, with incorporation or reduction of molecular oxygen, NAD(P)H as one donor, and incorporation of one atom of oxygen [GO:0016709]; Rab GTPase binding [GO:0017137]	0	0	1	0	1	1	1	1	1	1	0	1	1	0	1	0	0	1
GO:0030036	actin.cytoskeleton.organization	Q8I7T3	DDB0191090_DDB_G0288511_Dicty_discoideum	0	Substrate-adhesion molecule	actin filament organization [GO:0007015]; cell morphogenesis [GO:0000902]; cell-substrate adhesion [GO:0031589]; mitotic cytokinesis [GO:0000281]; phagocytosis [GO:0006909]; protein localization to cell surface [GO:0034394]; protein stabilization [GO:0050821]	actin cytoskeleton [GO:0015629]; cell cortex [GO:0005938]; integral component of plasma membrane [GO:0005887]	0	0	0	1	1	1	1	1	1	1	1	1	1	1	1	1	1	0	1
GO:0030036	actin.cytoskeleton.organization	Q8K4J6	gi_127138894_ref_NP_694629.2__Mus_musculus	1.9e-38	MKL/myocardin-like protein 1 (Basic SAP coiled-coil transcription activator) (Megakaryoblastic leukemia 1 protein homolog) (Myocardin-related transcription factor A) (MRTF-A)	actin cytoskeleton organization [GO:0030036]; forebrain development [GO:0030900]; negative regulation of apoptotic signaling pathway [GO:2001234]; negative regulation of cysteine-type endopeptidase activity involved in apoptotic process [GO:0043154]; neuron migration [GO:0001764]; neuron projection development [GO:0031175]; positive regulation of transcription, DNA-templated [GO:0045893]; positiv…	cytoplasm [GO:0005737]; cytosol [GO:0005829]; nucleoplasm [GO:0005654]; nucleus [GO:0005634]	actin binding [GO:0003779]; actin monomer binding [GO:0003785]; leucine zipper domain binding [GO:0043522]; RNA polymerase II transcription coactivator activity [GO:0001105]; transcription coactivator activity [GO:0003713]; transcription factor activity, sequence-specific DNA binding [GO:0003700]; transcription regulatory region sequence-specific DNA binding [GO:0000976]	0	1	0	0	0	0	0	0	0	0	0	0	0	0	0	0	0	0
GO:0030036	actin.cytoskeleton.organization	Q8R1S4	gi_440798964_gb_ELR20025.1__Acanth.castellanii	3.1e-240	Metastasis suppressor protein 1 (Missing in metastasis protein)	actin filament organization [GO:0007015]; actin filament polymerization [GO:0030041]; adherens junction maintenance [GO:0034334]; bone mineralization [GO:0030282]; cellular response to fluid shear stress [GO:0071498]; epithelial cell proliferation involved in renal tubule morphogenesis [GO:2001013]; glomerulus morphogenesis [GO:0072102]; in utero embryonic development [GO:0001701]; magnesium ion …	actin cytoskeleton [GO:0015629]; adherens junction [GO:0005912]; cytoplasm [GO:0005737]	actin binding [GO:0003779]; actin filament binding [GO:0051015]; actin monomer binding [GO:0003785]; identical protein binding [GO:0042802]; receptor binding [GO:0005102]	0	1	0	0	0	0	0	0	0	0	0	0	0	0	0	0	0	0
GO:0030036	actin.cytoskeleton.organization	Q9EPC1	gi_244790018_ref_NP_001155972.1__Mus_musculus	2.3e-142	Alpha-parvin (Actopaxin)	actin cytoskeleton reorganization [GO:0031532]; actin-mediated cell contraction [GO:0070252]; cell adhesion [GO:0007155]; cilium assembly [GO:0060271]; establishment or maintenance of cell polarity [GO:0007163]; heterotypic cell-cell adhesion [GO:0034113]; outflow tract septum morphogenesis [GO:0003148]; regulation of cell shape [GO:0008360]; smooth muscle cell chemotaxis [GO:0071670]; sprouting …	actin cytoskeleton [GO:0015629]; cytoplasm [GO:0005737]; cytosol [GO:0005829]; focal adhesion [GO:0005925]; lamellipodium [GO:0030027]; nucleus [GO:0005634]; plasma membrane [GO:0005886]; Z disc [GO:0030018]	actin binding [GO:0003779]; cadherin binding [GO:0045296]	0	1	0	0	0	1	0	0	1	0	0	0	0	0	0	0	0	0
GO:0030036	actin.cytoskeleton.organization	Q9JID9	gi_568960729_ref_XP_006510867.1__Mus_musculus	2.6e-257	SH2B adapter protein 2 (Adapter protein with pleckstrin homology and Src homology 2 domains) (SH2 and PH domain-containing adapter protein APS)	actin cytoskeleton organization [GO:0030036]; antigen receptor-mediated signaling pathway [GO:0050851]; B-1 B cell homeostasis [GO:0001922]; brown fat cell differentiation [GO:0050873]; cytokine-mediated signaling pathway [GO:0019221]; glucose homeostasis [GO:0042593]; insulin receptor signaling pathway [GO:0008286]; intracellular signal transduction [GO:0035556]; negative regulation of glucose i…	actin filament [GO:0005884]; cytoplasm [GO:0005737]; cytosol [GO:0005829]; plasma membrane [GO:0005886]; ruffle [GO:0001726]; stress fiber [GO:0001725]	identical protein binding [GO:0042802]; JAK pathway signal transduction adaptor activity [GO:0008269]; SH3/SH2 adaptor activity [GO:0005070]; transmembrane receptor protein tyrosine kinase adaptor activity [GO:0005068]	0	1	0	0	0	0	0	0	0	0	0	0	0	0	0	0	0	0
GO:0030036	actin.cytoskeleton.organization	Q9NQY0	gi_922863262_gb_KOO30735.1__Chrysochrom_tobin	0.004	Bridging integrator 3	actin filament organization [GO:0007015]; barrier septum assembly [GO:0000917]; cytokinesis [GO:0000910]; myoblast migration involved in skeletal muscle regeneration [GO:0014839]; protein localization [GO:0008104]; regulation of lamellipodium assembly [GO:0010591]; skeletal muscle fiber development [GO:0048741]; unidimensional cell growth [GO:0009826]	actin filament [GO:0005884]; cytoplasm [GO:0005737]	cytoskeletal adaptor activity [GO:0008093]	0	1	1	1	0	1	1	1	0	1	1	0	0	1	0	0	0	0
GO:0030036	actin.cytoskeleton.organization	Q9QYC0	gi_19111848_ref_NP_595056.1__Schizosaccharomyces_pombe	3.3e-194	Alpha-adducin (Erythrocyte adducin subunit alpha)	actin filament bundle assembly [GO:0051017]; barbed-end actin filament capping [GO:0051016]; cell morphogenesis [GO:0000902]; cellular response to calcium ion [GO:0071277]; cell volume homeostasis [GO:0006884]; erythrocyte differentiation [GO:0030218]; hemoglobin metabolic process [GO:0020027]; homeostasis of number of cells within a tissue [GO:0048873]; in utero embryonic development [GO:0001701…	cell-cell adherens junction [GO:0005913]; cytoplasm [GO:0005737]; cytoskeleton [GO:0005856]; F-actin capping protein complex [GO:0008290]; focal adhesion [GO:0005925]; membrane [GO:0016020]; nuclear body [GO:0016604]; nucleoplasm [GO:0005654]; nucleus [GO:0005634]; plasma membrane [GO:0005886]	actin filament binding [GO:0051015]; cadherin binding [GO:0045296]; calmodulin binding [GO:0005516]; protein heterodimerization activity [GO:0046982]; protein homodimerization activity [GO:0042803]; RNA binding [GO:0003723]; spectrin binding [GO:0030507]; structural molecule activity [GO:0005198]; transcription factor binding [GO:0008134]	0	0	0	1	1	1	1	1	1	0	1	1	0	0	1	1	1	1
GO:0030036	actin.cytoskeleton.organization	Q9WV92	FBpp0303262_Drosophila_melanogaster	4.4e-242	Band 4.1-like protein 3 (4.1B) (Differentially expressed in adenocarcinoma of the lung protein 1) (DAL-1) (DAL1P) (mDAL-1) [Cleaved into: Band 4.1-like protein 3, N-terminally processed]	actomyosin structure organization [GO:0031032]; apoptotic process [GO:0006915]; cortical actin cytoskeleton organization [GO:0030866]; cortical cytoskeleton organization [GO:0030865]; cytoskeletal anchoring at plasma membrane [GO:0007016]; myelin maintenance [GO:0043217]; neuron projection morphogenesis [GO:0048812]; paranodal junction assembly [GO:0030913]; protein localization to juxtaparanode …	cell-cell junction [GO:0005911]; cytoplasm [GO:0005737]; cytoskeleton [GO:0005856]; juxtaparanode region of axon [GO:0044224]; paranode region of axon [GO:0033270]; plasma membrane [GO:0005886]; postsynaptic density [GO:0014069]	actin binding [GO:0003779]; structural constituent of cytoskeleton [GO:0005200]	0	1	0	0	0	1	0	0	0	0	0	1	0	0	0	0	0	0
GO:0030036	actin.cytoskeleton.organization	Q9Y0C9	gi_440800146_gb_ELR21189.1__Acanth.castellanii	1.7e-43	Ras-interacting protein RIP3 (Ras-interacting protein A)	activation of adenylate cyclase activity [GO:0007190]; activation of protein kinase B activity [GO:0032148]; aggregation involved in sorocarp development [GO:0031152]; chemotaxis to cAMP [GO:0043327]; establishment or maintenance of actin cytoskeleton polarity [GO:0030950]; negative regulation of phagocytosis [GO:0050765]; positive regulation of guanylate cyclase activity [GO:0031284]; positive r…	cytoplasm [GO:0005737]; plasma membrane [GO:0005886]; TORC2 complex [GO:0031932]	phosphatidylinositol-4,5-bisphosphate binding [GO:0005546]; Ras GTPase binding [GO:0017016]; signal transducer activity, downstream of receptor [GO:0005057]	0	0	1	0	0	1	1	1	0	0	0	0	0	0	0	0	0	0
GO:1901653	cellular.response.to.peptide	P42230	gi_568967120_ref_XP_006513498.1__Mus_musculus	2.8e-257	Signal transducer and activator of transcription 5A (Mammary gland factor)	2-oxoglutarate metabolic process [GO:0006103]; allantoin metabolic process [GO:0000255]; cellular response to cytokine stimulus [GO:0071345]; cellular response to granulocyte macrophage colony-stimulating factor stimulus [GO:0097011]; cellular response to organic cyclic compound [GO:0071407]; citrate metabolic process [GO:0006101]; creatine metabolic process [GO:0006600]; creatinine metabolic pro…	cytoplasm [GO:0005737]; cytosol [GO:0005829]; nucleoplasm [GO:0005654]; nucleus [GO:0005634]	DNA binding [GO:0003677]; RNA polymerase II core promoter sequence-specific DNA binding [GO:0000979]; sequence-specific DNA binding [GO:0043565]; signal transducer activity [GO:0004871]; transcriptional activator activity, RNA polymerase II transcription regulatory region sequence-specific binding [GO:0001228]	0	1	0	1	0	0	0	0	0	0	0	0	0	0	0	0	0	0
GO:1901653	cellular.response.to.peptide	P48506	gi_440803452_gb_ELR24354.1__Acanth.castellanii	1.1e-228	Glutamate--cysteine ligase catalytic subunit (EC 6.3.2.2) (GCS heavy chain) (Gamma-ECS) (Gamma-glutamylcysteine synthetase)	aging [GO:0007568]; apoptotic mitochondrial changes [GO:0008637]; cell redox homeostasis [GO:0045454]; cellular response to fibroblast growth factor stimulus [GO:0044344]; cellular response to follicle-stimulating hormone stimulus [GO:0071372]; cellular response to glucose stimulus [GO:0071333]; cellular response to hepatocyte growth factor stimulus [GO:0035729]; cellular response to insulin stim…	cytosol [GO:0005829]; glutamate-cysteine ligase complex [GO:0017109]	ADP binding [GO:0043531]; ATP binding [GO:0005524]; coenzyme binding [GO:0050662]; glutamate binding [GO:0016595]; glutamate-cysteine ligase activity [GO:0004357]; magnesium ion binding [GO:0000287]; protein heterodimerization activity [GO:0046982]	0	1	0	0	0	0	0	0	0	0	0	0	0	0	0	0	0	0
GO:1901653	cellular.response.to.peptide	P49675	jgi_Bigna1_82997_fgenesh1_pg.100_NUM_40_Big_natans	1.1e-07	Steroidogenic acute regulatory protein, mitochondrial (StAR) (START domain-containing protein 1) (StARD1)	bile acid biosynthetic process [GO:0006699]; biphenyl metabolic process [GO:0018879]; brain development [GO:0007420]; C21-steroid hormone biosynthetic process [GO:0006700]; cellular response to alkaloid [GO:0071312]; cellular response to antibiotic [GO:0071236]; cellular response to cadmium ion [GO:0071276]; cellular response to cAMP [GO:0071320]; cellular response to dexamethasone stimulus [GO:0…	cytosol [GO:0005829]; mitochondrial crista [GO:0030061]; mitochondrial intermembrane space [GO:0005758]; neuronal cell body [GO:0043025]; neuron projection [GO:0043005]	cholesterol binding [GO:0015485]; cholesterol transporter activity [GO:0017127]	0	1	1	1	0	1	1	1	0	1	1	1	1	1	1	1	1	1
GO:1901653	cellular.response.to.peptide	Q5PU49	gi_440796114_gb_ELR17223.1__Acanth.castellanii	9.8e-14	Protein kinase C delta type (EC 2.7.11.13) (Tyrosine-protein kinase PRKCD) (EC 2.7.10.2) (nPKC-delta) [Cleaved into: Protein kinase C delta type regulatory subunit; Protein kinase C delta type catalytic subunit (Sphingosine-dependent protein kinase-1) (SDK1)]	apoptotic process [GO:0006915]; cell cycle [GO:0007049]; cellular response to angiotensin [GO:1904385]; defense response to bacterium [GO:0042742]; intracellular signal transduction [GO:0035556]; negative regulation of actin filament polymerization [GO:0030837]; negative regulation of filopodium assembly [GO:0051490]; negative regulation of glial cell apoptotic process [GO:0034351]; negative regu…	cytoplasm [GO:0005737]; endoplasmic reticulum [GO:0005783]; intracellular [GO:0005622]; membrane [GO:0016020]; mitochondrion [GO:0005739]; nucleus [GO:0005634]; perinuclear region of cytoplasm [GO:0048471]	ATP binding [GO:0005524]; metal ion binding [GO:0046872]; non-membrane spanning protein tyrosine kinase activity [GO:0004715]; protein kinase C activity [GO:0004697]; protein serine/threonine kinase activity [GO:0004674]	0	0	0	0	0	0	0	0	0	0	0	0	0	0	0	0	0	0
GO:1901653	cellular.response.to.peptide	Q60875	gi_568984196_ref_XP_006517581.1__Mus_musculus	4.8e-278	Rho guanine nucleotide exchange factor 2 (Guanine nucleotide exchange factor H1) (GEF-H1) (LBC'S first cousin) (Lymphoid blast crisis-like 1) (Oncogene LFC) (Rhobin)	actin filament organization [GO:0007015]; cell division [GO:0051301]; cell morphogenesis [GO:0000902]; cellular response to muramyl dipeptide [GO:0071225]; establishment of mitotic spindle orientation [GO:0000132]; innate immune response [GO:0045087]; intracellular signal transduction [GO:0035556]; negative regulation of microtubule depolymerization [GO:0007026]; negative regulation of neurogenes…	bicellular tight junction [GO:0005923]; cytoplasm [GO:0005737]; cytoplasmic vesicle [GO:0031410]; cytoskeleton [GO:0005856]; dendritic shaft [GO:0043198]; focal adhesion [GO:0005925]; Golgi apparatus [GO:0005794]; microtubule [GO:0005874]; neuronal cell body [GO:0043025]; podosome [GO:0002102]; postsynaptic density [GO:0014069]; protein complex [GO:0043234]; ruffle membrane [GO:0032587]; spindle …	metal ion binding [GO:0046872]; microtubule binding [GO:0008017]; Rac GTPase binding [GO:0048365]; Rac guanyl-nucleotide exchange factor activity [GO:0030676]; Rho GTPase binding [GO:0017048]; Rho guanyl-nucleotide exchange factor activity [GO:0005089]	0	1	0	0	0	0	0	0	0	0	0	0	0	0	0	0	0	0
GO:1901653	cellular.response.to.peptide	Q7Z5Q1	g4365.t1_PACid:27576901_Chlamydomonas_reinhardtii	0.02	Cytoplasmic polyadenylation element-binding protein 2 (CPE-BP2) (CPE-binding protein 2) (hCPEB-2)	cellular response to arsenic-containing substance [GO:0071243]; cellular response to hypoxia [GO:0071456]; cellular response to insulin stimulus [GO:0032869]; cellular response to oxidative stress [GO:0034599]; negative regulation of cytoplasmic translation [GO:2000766]; negative regulation of cytoplasmic translational elongation [GO:1900248]; negative regulation of GTPase activity [GO:0034260]	cytoplasm [GO:0005737]; messenger ribonucleoprotein complex [GO:1990124]; neuron projection [GO:0043005]; nucleus [GO:0005634]; synapse [GO:0045202]	GTPase inhibitor activity [GO:0005095]; mRNA 3'-UTR AU-rich region binding [GO:0035925]; mRNA 3'-UTR binding [GO:0003730]; ribosomal large subunit binding [GO:0043023]; ribosomal small subunit binding [GO:0043024]; ribosome binding [GO:0043022]; RNA binding [GO:0003723]; translation factor activity, RNA binding [GO:0008135]; translation repressor activity, nucleic acid binding [GO:0000900]	0	0	1	1	1	1	1	1	1	1	1	1	1	1	1	1	1	1
GO:1901653	cellular.response.to.peptide	Q8BKX1	gi_29243932_ref_NP_808248.1__Mus_musculus	5.4e-162	Brain-specific angiogenesis inhibitor 1-associated protein 2 (BAI-associated protein 2) (BAI1-associated protein 2) (Insulin receptor substrate protein of 53 kDa) (IRSp53) (Insulin receptor substrate p53) (Insulin receptor tyrosine kinase 53 kDa substrate)	actin crosslink formation [GO:0051764]; actin filament bundle assembly [GO:0051017]; brain development [GO:0007420]; cellular response to epidermal growth factor stimulus [GO:0071364]; cellular response to L-glutamate [GO:1905232]; dendrite development [GO:0016358]; insulin receptor signaling pathway [GO:0008286]; plasma membrane organization [GO:0007009]; positive regulation of actin cytoskeleto…	actin cytoskeleton [GO:0015629]; cell-cell adherens junction [GO:0005913]; cytosol [GO:0005829]; dendritic shaft [GO:0043198]; dendritic spine cytoplasm [GO:0061846]; excitatory synapse [GO:0060076]; extracellular exosome [GO:0070062]; filopodium [GO:0030175]; Golgi apparatus [GO:0005794]; microtubule [GO:0005874]; neuronal cell body [GO:0043025]; neuron projection [GO:0043005]; neuron projection…	cadherin binding involved in cell-cell adhesion [GO:0098641]; cytoskeletal adaptor activity [GO:0008093]; identical protein binding [GO:0042802]; PDZ domain binding [GO:0030165]; proline-rich region binding [GO:0070064]; scaffold protein binding [GO:0097110]; transcription cofactor binding [GO:0001221]	0	1	0	0	0	0	1	0	0	0	0	0	0	0	0	0	0	0
GO:1901653	cellular.response.to.peptide	Q9JID9	gi_568960729_ref_XP_006510867.1__Mus_musculus	2.6e-257	SH2B adapter protein 2 (Adapter protein with pleckstrin homology and Src homology 2 domains) (SH2 and PH domain-containing adapter protein APS)	actin cytoskeleton organization [GO:0030036]; antigen receptor-mediated signaling pathway [GO:0050851]; B-1 B cell homeostasis [GO:0001922]; brown fat cell differentiation [GO:0050873]; cytokine-mediated signaling pathway [GO:0019221]; glucose homeostasis [GO:0042593]; insulin receptor signaling pathway [GO:0008286]; intracellular signal transduction [GO:0035556]; negative regulation of glucose i…	actin filament [GO:0005884]; cytoplasm [GO:0005737]; cytosol [GO:0005829]; plasma membrane [GO:0005886]; ruffle [GO:0001726]; stress fiber [GO:0001725]	identical protein binding [GO:0042802]; JAK pathway signal transduction adaptor activity [GO:0008269]; SH3/SH2 adaptor activity [GO:0005070]; transmembrane receptor protein tyrosine kinase adaptor activity [GO:0005068]	0	1	0	0	0	0	0	0	0	0	0	0	0	0	0	0	0	0
GO:0030799	regulation.of.cyclic.nucleotide.metabolic.process	O35245	Bradi2g52586.1.p_Brachypodium_distachyon	2.3e-172	Polycystin-2 (Polycystic kidney disease 2 protein homolog) (Transient receptor potential cation channel subfamily P member 2)	aorta development [GO:0035904]; branching involved in ureteric bud morphogenesis [GO:0001658]; calcium ion transmembrane transport [GO:0070588]; calcium ion transport [GO:0006816]; cell cycle arrest [GO:0007050]; cellular calcium ion homeostasis [GO:0006874]; cellular response to calcium ion [GO:0071277]; cellular response to cAMP [GO:0071320]; cellular response to fluid shear stress [GO:0071498]…	basal cortex [GO:0045180]; basal plasma membrane [GO:0009925]; ciliary basal body [GO:0036064]; ciliary membrane [GO:0060170]; cilium [GO:0005929]; cytoplasm [GO:0005737]; cytoplasmic vesicle membrane [GO:0030659]; endoplasmic reticulum [GO:0005783]; endoplasmic reticulum membrane [GO:0005789]; extracellular exosome [GO:0070062]; filamentous actin [GO:0031941]; integral component of cytoplasmic s…	actinin binding [GO:0042805]; ATPase binding [GO:0051117]; calcium channel activity [GO:0005262]; calcium-induced calcium release activity [GO:0048763]; calcium ion binding [GO:0005509]; channel activity [GO:0015267]; cytoskeletal protein binding [GO:0008092]; HLH domain binding [GO:0043398]; identical protein binding [GO:0042802]; ion channel binding [GO:0044325]; muscle alpha-actinin binding [G…	0	0	1	1	1	1	1	1	1	1	1	1	1	1	1	1	1	1
GO:0030799	regulation.of.cyclic.nucleotide.metabolic.process	O77203	AMSG_07616T0_Thec_trahens	0	Protein pianissimo A (Developmental gene 1117 protein) (Protein pianissimo) (Target of rapamycin complex 2 subunit piaA) (TORC2 subunit piaA)	actin cytoskeleton reorganization [GO:0031532]; activation of adenylate cyclase activity [GO:0007190]; activation of protein kinase B activity [GO:0032148]; aggregation involved in sorocarp development [GO:0031152]; chemotaxis [GO:0006935]; chemotaxis to cAMP [GO:0043327]; establishment of cell polarity [GO:0030010]; establishment or maintenance of actin cytoskeleton polarity [GO:0030950]; mitoti…	cytoplasm [GO:0005737]; cytosol [GO:0005829]; TORC2 complex [GO:0031932]	enzyme activator activity [GO:0008047]; guanyl-nucleotide exchange factor activity [GO:0005085]	0	1	1	1	0	1	1	1	0	0	0	1	0	0	0	0	0	0
GO:0030799	regulation.of.cyclic.nucleotide.metabolic.process	P59722	FBpp0306391_Drosophila_melanogaster	2.5e-34	Egl nine homolog 1 (EC 1.14.11.29) (Hypoxia-inducible factor prolyl hydroxylase 2) (HIF-PH2) (HIF-prolyl hydroxylase 2) (HPH-2) (Prolyl hydroxylase domain-containing protein 2) (PHD2) (Fragment)	negative regulation of CAMKK-AMPK signaling cascade [GO:1905290]; negative regulation of cAMP catabolic process [GO:0030821]; negative regulation of cyclic-nucleotide phosphodiesterase activity [GO:0051344]; negative regulation of sequence-specific DNA binding transcription factor activity [GO:0043433]; positive regulation of apoptotic process [GO:0043065]; positive regulation of neuron death [GO…	cytosol [GO:0005829]; nucleus [GO:0005634]	enzyme binding [GO:0019899]; iron ion binding [GO:0005506]; L-ascorbic acid binding [GO:0031418]; peptidyl-proline dioxygenase activity [GO:0031543]	0	1	0	1	1	1	1	1	1	1	1	1	1	1	1	1	1	1
GO:0030799	regulation.of.cyclic.nucleotide.metabolic.process	Q01063	gi_831773627_ref_XP_012753966.1__Acyto_subglobosum	1.7e-109	cAMP-specific 3',5'-cyclic phosphodiesterase 4D (EC 3.1.4.53) (DPDE3)	aging [GO:0007568]; cAMP catabolic process [GO:0006198]; cellular response to epinephrine stimulus [GO:0071872]; cellular response to lipopolysaccharide [GO:0071222]; establishment of endothelial barrier [GO:0061028]; leukocyte migration [GO:0050900]; multicellular organism growth [GO:0035264]; negative regulation of heart contraction [GO:0045822]; negative regulation of peptidyl-serine phosphory…	apical plasma membrane [GO:0016324]; calcium channel complex [GO:0034704]; centrosome [GO:0005813]; cytosol [GO:0005829]; nuclear membrane [GO:0031965]	3',5'-cyclic-AMP phosphodiesterase activity [GO:0004115]; ATPase binding [GO:0051117]; cAMP binding [GO:0030552]; drug binding [GO:0008144]; ion channel binding [GO:0044325]; metal ion binding [GO:0046872]; scaffold protein binding [GO:0097110]	0	1	1	1	1	1	1	1	1	1	1	1	1	1	1	1	1	1
GO:0030799	regulation.of.cyclic.nucleotide.metabolic.process	Q7Z494	gi_955171706_emb_CUG86143.1__Bodo_saltans	1.4e-26	Nephrocystin-3	atrial septum development [GO:0003283]; cilium assembly [GO:0060271]; convergent extension involved in gastrulation [GO:0060027]; determination of intestine left/right asymmetry [GO:0071908]; determination of left/right symmetry [GO:0007368]; determination of liver left/right asymmetry [GO:0071910]; determination of pancreatic left/right asymmetry [GO:0035469]; determination of stomach left/right…	cilium [GO:0005929]; cytosol [GO:0005829]	0	0	1	1	1	1	1	1	1	1	1	1	1	1	1	1	1	1	1
GO:0030799	regulation.of.cyclic.nucleotide.metabolic.process	Q86IV5	gi_440789667_gb_ELR10971.1__Acanth.castellanii	3.8e-90	Countin-1	actin filament polymerization [GO:0030041]; cell motility [GO:0048870]; glucose homeostasis [GO:0042593]; multicellular organism development [GO:0007275]; negative regulation of aggregate size involved in sorocarp development [GO:0031158]; negative regulation of cell adhesion [GO:0007162]; negative regulation of cGMP biosynthetic process [GO:0030827]; regulation of glucose-6-phosphatase activity …	extracellular region [GO:0005576]	signal transducer activity [GO:0004871]	0	0	1	1	0	0	1	1	0	0	1	0	0	0	0	0	0	0
GO:0030799	regulation.of.cyclic.nucleotide.metabolic.process	Q9Y0C9	gi_440800146_gb_ELR21189.1__Acanth.castellanii	1.7e-43	Ras-interacting protein RIP3 (Ras-interacting protein A)	activation of adenylate cyclase activity [GO:0007190]; activation of protein kinase B activity [GO:0032148]; aggregation involved in sorocarp development [GO:0031152]; chemotaxis to cAMP [GO:0043327]; establishment or maintenance of actin cytoskeleton polarity [GO:0030950]; negative regulation of phagocytosis [GO:0050765]; positive regulation of guanylate cyclase activity [GO:0031284]; positive r…	cytoplasm [GO:0005737]; plasma membrane [GO:0005886]; TORC2 complex [GO:0031932]	phosphatidylinositol-4,5-bisphosphate binding [GO:0005546]; Ras GTPase binding [GO:0017016]; signal transducer activity, downstream of receptor [GO:0005057]	0	0	1	0	0	1	1	1	0	0	0	0	0	0	0	0	0	0
GO:0048666	neuron.development	A6H7G2	gi_440796638_gb_ELR17747.1__Acanth.castellanii	1.3e-09	Drebrin-like protein	adaptive immune response [GO:0002250]; neuron projection morphogenesis [GO:0048812]; podosome assembly [GO:0071800]; Rac protein signal transduction [GO:0016601]; receptor-mediated endocytosis [GO:0006898]; ruffle assembly [GO:0097178]; synapse assembly [GO:0007416]	cell cortex [GO:0005938]; cell junction [GO:0030054]; clathrin-coated vesicle membrane [GO:0030665]; cytosol [GO:0005829]; early endosome [GO:0005769]; extracellular exosome [GO:0070062]; Golgi membrane [GO:0000139]; lamellipodium [GO:0030027]; plasma membrane [GO:0005886]; podosome [GO:0002102]; ruffle [GO:0001726]; synapse [GO:0045202]	actin filament binding [GO:0051015]; cadherin binding [GO:0045296]; protein domain specific binding [GO:0019904]	0	1	0	1	1	1	1	1	1	1	1	1	1	1	1	1	1	1
GO:0048666	neuron.development	M9MSG8	gi_955170102_emb_CUG87335.1__Bodo_saltans	1.1e-156	Piezo-type mechanosensitive ion channel component	cellular response to mechanical stimulus [GO:0071260]; detection of mechanical stimulus [GO:0050982]; detection of temperature stimulus involved in sensory perception of pain [GO:0050965]; mechanosensory behavior [GO:0007638]; positive regulation of dendrite morphogenesis [GO:0050775]; regulation of membrane potential [GO:0042391]	integral component of membrane [GO:0016021]; plasma membrane [GO:0005886]	cation channel activity [GO:0005261]; mechanically-gated ion channel activity [GO:0008381]	0	1	1	0	1	1	1	1	1	1	1	1	1	1	1	1	1	1
GO:0048666	neuron.development	O08719	gi_568910460_ref_XP_006496715.1__Mus_musculus	1.1e-69	Ena/VASP-like protein (Ena/vasodilator-stimulated phosphoprotein-like)	actin nucleation [GO:0045010]; actin polymerization or depolymerization [GO:0008154]; axon guidance [GO:0007411]; central nervous system development [GO:0007417]; movement of cell or subcellular component [GO:0006928]; protein homotetramerization [GO:0051289]	cytoplasm [GO:0005737]; cytoskeleton [GO:0005856]; focal adhesion [GO:0005925]; lamellipodium [GO:0030027]	actin binding [GO:0003779]; SH3 domain binding [GO:0017124]	0	1	0	0	0	1	0	0	0	0	1	0	0	0	0	1	0	0
GO:0048666	neuron.development	O35114	gi_307110943_gb_EFN59178.1__Chlorella_sp	3.9e-38	Lysosome membrane protein 2 (85 kDa lysosomal membrane sialoglycoprotein) (LGP85) (Lysosome membrane protein II) (LIMP II) (Scavenger receptor class B member 2)	positive regulation of neuron projection development [GO:0010976]; protein targeting to lysosome [GO:0006622]; regulation of glucosylceramidase activity [GO:1905123]	extracellular exosome [GO:0070062]; focal adhesion [GO:0005925]; integral component of membrane [GO:0016021]; lysosomal lumen [GO:0043202]; lysosomal membrane [GO:0005765]; membrane [GO:0016020]	enzyme binding [GO:0019899]; receptor activity [GO:0004872]	0	1	1	1	1	1	0	0	1	1	1	0	0	0	0	0	0	0
GO:0048666	neuron.development	O35867	gi_440791865_gb_ELR13103.1__Acanth.castellanii	0	Neurabin-1 (Neurabin-I) (Neural tissue-specific F-actin-binding protein I) (PP1bp175) (Protein phosphatase 1 regulatory subunit 9A) (p180)	actin filament organization [GO:0007015]; aging [GO:0007568]; calcium-mediated signaling [GO:0019722]; cellular response to toxic substance [GO:0097237]; excitatory postsynaptic potential [GO:0060079]; negative regulation of long-term synaptic potentiation [GO:1900272]; negative regulation of spontaneous neurotransmitter secretion [GO:1904049]; negative regulation of stress fiber assembly [GO:005…	actin cytoskeleton [GO:0015629]; cell junction [GO:0030054]; cortical actin cytoskeleton [GO:0030864]; cytoskeleton [GO:0005856]; cytosol [GO:0005829]; dendrite [GO:0030425]; dendritic spine [GO:0043197]; dendritic spine neck [GO:0044326]; filopodium [GO:0030175]; growth cone [GO:0030426]; growth cone lamellipodium [GO:1990761]; lamellipodium [GO:0030027]; neuromuscular junction [GO:0031594]; neu…	actin filament binding [GO:0051015]; GTPase binding [GO:0051020]; ion channel binding [GO:0044325]; protein complex binding [GO:0032403]; protein C-terminus binding [GO:0008022]; protein domain specific binding [GO:0019904]; protein homodimerization activity [GO:0042803]; protein kinase binding [GO:0019901]; protein phosphatase 1 binding [GO:0008157]	0	1	0	1	0	1	0	0	0	0	0	1	1	0	1	1	1	1
GO:0048666	neuron.development	O46409	TTHERM_00170190_Tetrah_thermophila	0.0002	Apolipoprotein A-IV (Apo-AIV) (ApoA-IV) (Apolipoprotein A4)	cholesterol biosynthetic process [GO:0006695]; cholesterol efflux [GO:0033344]; cholesterol homeostasis [GO:0042632]; high-density lipoprotein particle assembly [GO:0034380]; lipoprotein metabolic process [GO:0042157]; neuron projection regeneration [GO:0031102]; phosphatidylcholine metabolic process [GO:0046470]; phospholipid efflux [GO:0033700]; positive regulation of cholesterol esterification…	blood microparticle [GO:0072562]; chylomicron [GO:0042627]; high-density lipoprotein particle [GO:0034364]	cholesterol binding [GO:0015485]; cholesterol transporter activity [GO:0017127]; phosphatidylcholine binding [GO:0031210]; phosphatidylcholine-sterol O-acyltransferase activator activity [GO:0060228]	0	0	0	0	0	0	0	0	0	0	0	0	0	0	0	0	0	0
GO:0048666	neuron.development	P0C5H9	FBpp0082735_Drosophila_melanogaster	4.2e-77	Mesencephalic astrocyte-derived neurotrophic factor (Arginine-rich protein) (Protein ARMET)	dopaminergic neuron differentiation [GO:0071542]; neuron projection development [GO:0031175]; response to unfolded protein [GO:0006986]	extracellular space [GO:0005615]; perinuclear region of cytoplasm [GO:0048471]	growth factor activity [GO:0008083]	0	1	0	1	1	1	1	1	0	1	1	1	1	1	1	1	1	1
GO:0048666	neuron.development	P18206	FBpp0070404_Drosophila_melanogaster	0	Vinculin (Metavinculin) (MV)	adherens junction assembly [GO:0034333]; apical junction assembly [GO:0043297]; axon extension [GO:0048675]; cell adhesion [GO:0007155]; cell-matrix adhesion [GO:0007160]; epithelial cell-cell adhesion [GO:0090136]; lamellipodium assembly [GO:0030032]; morphogenesis of an epithelium [GO:0002009]; movement of cell or subcellular component [GO:0006928]; muscle contraction [GO:0006936]; negative reg…	adherens junction [GO:0005912]; brush border [GO:0005903]; cell [GO:0005623]; cell-cell adherens junction [GO:0005913]; cell-cell junction [GO:0005911]; cell-substrate junction [GO:0030055]; costamere [GO:0043034]; cytoskeleton [GO:0005856]; cytosol [GO:0005829]; extracellular exosome [GO:0070062]; extracellular region [GO:0005576]; extracellular vesicle [GO:1903561]; fascia adherens [GO:0005916]…	actin binding [GO:0003779]; alpha-catenin binding [GO:0045294]; beta-catenin binding [GO:0008013]; cadherin binding [GO:0045296]; dystroglycan binding [GO:0002162]; structural molecule activity [GO:0005198]; ubiquitin protein ligase binding [GO:0031625]	0	1	0	0	0	0	0	0	0	0	0	0	0	0	0	0	0	0
GO:0048666	neuron.development	P42519	gi_922853154_gb_KOO21790.1__Chrysochrom_tobin	3.3e-35	Protein Star	behavioral response to ethanol [GO:0048149]; branched duct epithelial cell fate determination, open tracheal system [GO:0046845]; compound eye photoreceptor cell differentiation [GO:0001751]; compound eye retinal cell programmed cell death [GO:0046667]; determination of genital disc primordium [GO:0035225]; epidermal growth factor receptor ligand maturation [GO:0038004]; epidermal growth factor r…	endoplasmic reticulum [GO:0005783]; endoplasmic reticulum membrane [GO:0005789]; Golgi apparatus [GO:0005794]; Golgi membrane [GO:0000139]; integral component of membrane [GO:0016021]; membrane [GO:0016020]; perinuclear endoplasmic reticulum [GO:0097038]; plasma membrane [GO:0005886]	0	0	1	0	1	1	1	1	1	1	1	1	1	1	1	1	1	1	1
GO:0048666	neuron.development	P49620	gi_189491687_ref_NP_808582.3__Mus_musculus	1.1e-104	Diacylglycerol kinase gamma (DAG kinase gamma) (EC 2.7.1.107) (88 kDa diacylglycerol kinase) (Diglyceride kinase gamma) (DGK-gamma)	glycerolipid metabolic process [GO:0046486]; intracellular signal transduction [GO:0035556]; lipid phosphorylation [GO:0046834]; neuron development [GO:0048666]; protein kinase C-activating G-protein coupled receptor signaling pathway [GO:0007205]	intracellular [GO:0005622]	ATP binding [GO:0005524]; calcium ion binding [GO:0005509]; diacylglycerol kinase activity [GO:0004143]; NAD+ kinase activity [GO:0003951]	0	1	1	1	1	1	1	1	1	1	1	1	1	1	1	1	1	1
GO:0048666	neuron.development	P50429	gi_922852175_gb_KOO20882.1__Chrysochrom_tobin	9.6e-130	Arylsulfatase B (ASB) (EC 3.1.6.12) (N-acetylgalactosamine-4-sulfatase) (G4S)	colon epithelial cell migration [GO:0061580]; metabolic process [GO:0008152]; positive regulation of neuron projection development [GO:0010976]; regulation of epithelial cell migration [GO:0010632]	cell surface [GO:0009986]; extracellular exosome [GO:0070062]; lysosome [GO:0005764]	arylsulfatase activity [GO:0004065]; metal ion binding [GO:0046872]; N-acetylgalactosamine-4-sulfatase activity [GO:0003943]	0	1	0	1	1	1	1	1	1	0	1	1	1	1	1	1	0	1
GO:0048666	neuron.development	P63137	gi_922865806_gb_KOO32794.1__Chrysochrom_tobin	5.6e-25	Gamma-aminobutyric acid receptor subunit beta-2 (GABA(A) receptor subunit beta-2)	cellular response to histamine [GO:0071420]; chloride transmembrane transport [GO:1902476]; cochlea development [GO:0090102]; inner ear receptor cell development [GO:0060119]; innervation [GO:0060384]; negative regulation of neuron apoptotic process [GO:0043524]; negative regulation of neuron death [GO:1901215]; neuron development [GO:0048666]; regulation of neuron apoptotic process [GO:0043523];…	cell junction [GO:0030054]; chloride channel complex [GO:0034707]; cytoplasmic vesicle [GO:0031410]; cytosol [GO:0005829]; extracellular exosome [GO:0070062]; GABA-A receptor complex [GO:1902711]; integral component of plasma membrane [GO:0005887]; plasma membrane [GO:0005886]; postsynaptic membrane [GO:0045211]	chloride channel activity [GO:0005254]; GABA-A receptor activity [GO:0004890]; inhibitory extracellular ligand-gated ion channel activity [GO:0005237]	0	1	1	1	1	1	1	1	1	1	1	1	1	1	1	1	1	1
GO:0048666	neuron.development	P82279	GSPATP00015883001_Param_tetraurelia	5.3e-05	Protein crumbs homolog 1	cell-cell signaling [GO:0007267]; establishment or maintenance of cell polarity [GO:0007163]; eye photoreceptor cell development [GO:0042462]; plasma membrane organization [GO:0007009]; protein export from nucleus [GO:0006611]	apical plasma membrane [GO:0016324]; extracellular region [GO:0005576]; integral component of membrane [GO:0016021]; intracellular [GO:0005622]; microvillus [GO:0005902]	calcium ion binding [GO:0005509]	0	0	0	0	0	1	0	0	0	0	0	0	0	0	0	0	0	0
GO:0048666	neuron.development	P97812	gi_440794664_gb_ELR15821.1__Acanth.castellanii	1.1e-126	Indian hedgehog protein (IHH) (HHG-2) [Cleaved into: Indian hedgehog protein N-product; Indian hedgehog protein C-product]	bone resorption [GO:0045453]; branching involved in blood vessel morphogenesis [GO:0001569]; camera-type eye development [GO:0043010]; camera-type eye photoreceptor cell fate commitment [GO:0060220]; cartilage development [GO:0051216]; cell-cell signaling [GO:0007267]; cell differentiation [GO:0030154]; cell fate specification [GO:0001708]; cell maturation [GO:0048469]; chondrocyte differentiatio…	extracellular space [GO:0005615]; plasma membrane [GO:0005886]; proteinaceous extracellular matrix [GO:0005578]	calcium ion binding [GO:0005509]; patched binding [GO:0005113]; peptidase activity [GO:0008233]	0	1	0	1	0	1	1	1	1	1	0	1	0	0	1	1	0	0
GO:0048666	neuron.development	Q1LVF0	gi_440793534_gb_ELR14713.1__Acanth.castellanii	1.6e-06	Laminin subunit gamma-1	axon guidance [GO:0007411]; brain development [GO:0007420]; brain morphogenesis [GO:0048854]; cell adhesion [GO:0007155]; detection of light stimulus involved in visual perception [GO:0050908]; eye development [GO:0001654]; muscle organ development [GO:0007517]; notochord development [GO:0030903]; notochord morphogenesis [GO:0048570]; optokinetic behavior [GO:0007634]; retinal ganglion cell axon …	basement membrane [GO:0005604]	0	0	0	0	0	0	0	0	0	0	0	0	0	0	0	0	0	0	0
GO:0048666	neuron.development	Q293Q2	GSPATP00000361001_Param_tetraurelia	1.8e-07	Zinc finger protein squeeze	dendrite guidance [GO:0070983]; muscle organ development [GO:0007517]; neuroblast development [GO:0014019]; oogenesis [GO:0048477]; regulation of transcription, DNA-templated [GO:0006355]; transcription, DNA-templated [GO:0006351]	nucleus [GO:0005634]	metal ion binding [GO:0046872]; nucleic acid binding [GO:0003676]	0	0	0	0	1	1	0	0	0	0	0	0	0	0	0	0	0	0
GO:0048666	neuron.development	Q5PQZ7	maker-scaffold_14424-snap-gene-0.9-mRNA-1_Cymbomonas	1e-15	Blood vessel epicardial substance (BVES) (Popeye domain-containing protein 1) (Popeye protein 1)	bicellular tight junction assembly [GO:0070830]; cell-cell junction organization [GO:0045216]; epiboly [GO:0090504]; epithelial cell-cell adhesion [GO:0090136]; epithelium development [GO:0060429]; establishment of skin barrier [GO:0061436]; eye photoreceptor cell development [GO:0042462]; heart contraction [GO:0060047]; heart development [GO:0007507]; positive regulation of locomotion [GO:004001…	bicellular tight junction [GO:0005923]; caveola [GO:0005901]; integral component of membrane [GO:0016021]; lateral plasma membrane [GO:0016328]; plasma membrane [GO:0005886]; sarcolemma [GO:0042383]	cAMP binding [GO:0030552]; structural molecule activity [GO:0005198]	0	0	1	1	1	1	1	0	0	0	1	1	1	0	1	1	0	0
GO:0048666	neuron.development	Q5SNZ0	gi_440793439_gb_ELR14622.1__Acanth.castellanii	0	Girdin (Akt phosphorylation enhancer) (APE) (Coiled-coil domain-containing protein 88A) (G alpha-interacting vesicle-associated protein) (GIV) (Girders of actin filament) (Hook-related protein 1) (HkRP1)	activation of protein kinase B activity [GO:0032148]; cell migration [GO:0016477]; cytoplasmic microtubule organization [GO:0031122]; cytoskeleton-dependent intracellular transport [GO:0030705]; DNA replication [GO:0006260]; lamellipodium assembly [GO:0030032]; membrane organization [GO:0061024]; positive regulation of cilium assembly [GO:0045724]; positive regulation of protein localization to c…	cell leading edge [GO:0031252]; centriole [GO:0005814]; centrosome [GO:0005813]; ciliary basal body [GO:0036064]; cytoplasm [GO:0005737]; cytoplasmic vesicle [GO:0031410]; cytosol [GO:0005829]; endoplasmic reticulum [GO:0005783]; Golgi apparatus [GO:0005794]; lamellipodium [GO:0030027]; membrane [GO:0016020]; plasma membrane [GO:0005886]	actin binding [GO:0003779]; dynein light intermediate chain binding [GO:0051959]; microtubule binding [GO:0008017]; phosphatidylinositol binding [GO:0035091]; protein homodimerization activity [GO:0042803]; protein kinase B binding [GO:0043422]	0	0	0	0	0	0	0	0	0	0	0	0	0	0	0	0	0	0
GO:0048666	neuron.development	Q5SW45	GSPATP00011904001_Param_tetraurelia	1.2e-174	Meckel syndrome type 1 protein homolog	branching morphogenesis of an epithelial tube [GO:0048754]; cilium assembly [GO:0060271]; common bile duct development [GO:0061009]; determination of left/right symmetry [GO:0007368]; embryonic brain development [GO:1990403]; embryonic digit morphogenesis [GO:0042733]; embryonic skeletal system development [GO:0048706]; epithelial structure maintenance [GO:0010669]; head development [GO:0060322];…	centriole [GO:0005814]; centrosome [GO:0005813]; ciliary basal body [GO:0036064]; ciliary transition zone [GO:0035869]; cytoplasm [GO:0005737]; membrane [GO:0016020]; MKS complex [GO:0036038]	0	0	1	1	1	0	1	1	1	1	1	1	1	1	1	1	1	1	1
GO:0048666	neuron.development	Q66HL2	gi_255760028_ref_NP_032251.2__Mus_musculus	1.2e-37	Src substrate cortactin	actin cytoskeleton reorganization [GO:0031532]; actin filament polymerization [GO:0030041]; brain development [GO:0007420]; cell motility [GO:0048870]; focal adhesion assembly [GO:0048041]; intracellular protein transport [GO:0006886]; lamellipodium organization [GO:0097581]; modification of postsynaptic actin cytoskeleton [GO:0098885]; neuron projection morphogenesis [GO:0048812]; positive regul…	cell junction [GO:0030054]; clathrin-coated pit [GO:0005905]; cortical cytoskeleton [GO:0030863]; dendritic spine [GO:0043197]; focal adhesion [GO:0005925]; lamellipodium [GO:0030027]; plasma membrane [GO:0005886]; podosome [GO:0002102]; postsynaptic actin cytoskeleton [GO:0098871]; ruffle [GO:0001726]	Arp2/3 complex binding [GO:0071933]; proline-rich region binding [GO:0070064]	0	1	0	0	0	0	0	0	0	0	0	0	0	0	0	0	0	0
GO:0048666	neuron.development	Q6JAN0	jgi_Bigna1_68801_fgenesh1_pg.7_NUM_96_Big_natans	5.5e-24	G-protein coupled receptor 98 (Monogenic audiogenic seizure susceptibility protein 1 homolog) (Very large G-protein coupled receptor 1)	cell surface receptor signaling pathway [GO:0007166]; eye photoreceptor cell development [GO:0042462]	integral component of membrane [GO:0016021]; plasma membrane [GO:0005886]	G-protein coupled receptor activity [GO:0004930]	0	0	1	1	1	1	1	1	1	1	1	1	1	1	1	1	1	1
GO:0048666	neuron.development	Q7TPH6	gi_568986404_ref_XP_006518462.1__Mus_musculus	0	E3 ubiquitin-protein ligase MYCBP2 (EC 2.3.2.27) (Myc-binding protein 2) (Pam/highwire/rpm-1 protein) (Protein associated with Myc) (RING-type E3 ubiquitin transferase MYCBP2)	branchiomotor neuron axon guidance [GO:0021785]; cell morphogenesis involved in neuron differentiation [GO:0048667]; central nervous system projection neuron axonogenesis [GO:0021952]; motor neuron axon guidance [GO:0008045]; negative regulation of protein catabolic process [GO:0042177]; protein ubiquitination [GO:0016567]; regulation of cytoskeleton organization [GO:0051493]; regulation of prote…	axon [GO:0030424]; membrane [GO:0016020]; microtubule cytoskeleton [GO:0015630]; nucleus [GO:0005634]	metal ion binding [GO:0046872]; protein homodimerization activity [GO:0042803]; transferase activity [GO:0016740]	0	1	1	0	1	1	1	1	1	1	1	1	0	1	1	0	1	1
GO:0048666	neuron.development	Q80UG2	gi_568963753_ref_XP_006512138.1__Mus_musculus	0	Plexin-A4	anterior commissure morphogenesis [GO:0021960]; axon guidance [GO:0007411]; branchiomotor neuron axon guidance [GO:0021785]; chemorepulsion of branchiomotor axon [GO:0021793]; cranial nerve morphogenesis [GO:0021602]; facial nerve morphogenesis [GO:0021610]; facial nerve structural organization [GO:0021612]; glossopharyngeal nerve morphogenesis [GO:0021615]; motor neuron axon guidance [GO:0008045…	integral component of membrane [GO:0016021]; plasma membrane [GO:0005886]	semaphorin receptor activity [GO:0017154]	0	0	1	1	1	1	1	1	1	1	1	1	1	1	1	1	1	1
GO:0048666	neuron.development	Q80YX1	Cre02.g110000.t1.3_PACid:27575416_Chlamydomonas_reinhardtii	3.6e-10	Tenascin (TN) (Hexabrachion) (Tenascin-C) (TN-C)	bud outgrowth involved in lung branching [GO:0060447]; cell adhesion [GO:0007155]; cellular response to prostaglandin D stimulus [GO:0071799]; cellular response to retinoic acid [GO:0071300]; cellular response to vitamin D [GO:0071305]; mesenchymal-epithelial cell signaling involved in prostate gland development [GO:0060739]; negative regulation of cell adhesion [GO:0007162]; neuromuscular juncti…	basement membrane [GO:0005604]; extracellular matrix [GO:0031012]; extracellular region [GO:0005576]; extracellular space [GO:0005615]; focal adhesion [GO:0005925]; interstitial matrix [GO:0005614]; membrane [GO:0016020]	fibronectin binding [GO:0001968]; syndecan binding [GO:0045545]	0	1	1	1	1	1	1	1	1	1	1	1	1	1	1	1	1	1
GO:0048666	neuron.development	Q8BKX1	gi_29243932_ref_NP_808248.1__Mus_musculus	5.4e-162	Brain-specific angiogenesis inhibitor 1-associated protein 2 (BAI-associated protein 2) (BAI1-associated protein 2) (Insulin receptor substrate protein of 53 kDa) (IRSp53) (Insulin receptor substrate p53) (Insulin receptor tyrosine kinase 53 kDa substrate)	actin crosslink formation [GO:0051764]; actin filament bundle assembly [GO:0051017]; brain development [GO:0007420]; cellular response to epidermal growth factor stimulus [GO:0071364]; cellular response to L-glutamate [GO:1905232]; dendrite development [GO:0016358]; insulin receptor signaling pathway [GO:0008286]; plasma membrane organization [GO:0007009]; positive regulation of actin cytoskeleto…	actin cytoskeleton [GO:0015629]; cell-cell adherens junction [GO:0005913]; cytosol [GO:0005829]; dendritic shaft [GO:0043198]; dendritic spine cytoplasm [GO:0061846]; excitatory synapse [GO:0060076]; extracellular exosome [GO:0070062]; filopodium [GO:0030175]; Golgi apparatus [GO:0005794]; microtubule [GO:0005874]; neuronal cell body [GO:0043025]; neuron projection [GO:0043005]; neuron projection…	cadherin binding involved in cell-cell adhesion [GO:0098641]; cytoskeletal adaptor activity [GO:0008093]; identical protein binding [GO:0042802]; PDZ domain binding [GO:0030165]; proline-rich region binding [GO:0070064]; scaffold protein binding [GO:0097110]; transcription cofactor binding [GO:0001221]	0	1	0	0	0	0	1	0	0	0	0	0	0	0	0	0	0	0
GO:0048666	neuron.development	Q8BZ64	gi_922854267_gb_KOO22817.1__Chrysochrom_tobin	2.8e-80	Tectonic-1	central nervous system interneuron axonogenesis [GO:0021956]; cilium assembly [GO:0060271]; dorsal/ventral neural tube patterning [GO:0021904]; in utero embryonic development [GO:0001701]; neural tube formation [GO:0001841]; protein localization to ciliary transition zone [GO:1904491]; regulation of smoothened signaling pathway [GO:0008589]; somatic motor neuron differentiation [GO:0021523]; tele…	ciliary transition zone [GO:0035869]; cytoplasm [GO:0005737]; cytoskeleton [GO:0005856]; extracellular space [GO:0005615]; membrane [GO:0016020]; MKS complex [GO:0036038]	0	0	0	1	1	1	1	1	1	1	1	1	0	1	1	1	1	1	1
GO:0048666	neuron.development	Q8K4J6	gi_127138894_ref_NP_694629.2__Mus_musculus	1.9e-38	MKL/myocardin-like protein 1 (Basic SAP coiled-coil transcription activator) (Megakaryoblastic leukemia 1 protein homolog) (Myocardin-related transcription factor A) (MRTF-A)	actin cytoskeleton organization [GO:0030036]; forebrain development [GO:0030900]; negative regulation of apoptotic signaling pathway [GO:2001234]; negative regulation of cysteine-type endopeptidase activity involved in apoptotic process [GO:0043154]; neuron migration [GO:0001764]; neuron projection development [GO:0031175]; positive regulation of transcription, DNA-templated [GO:0045893]; positiv…	cytoplasm [GO:0005737]; cytosol [GO:0005829]; nucleoplasm [GO:0005654]; nucleus [GO:0005634]	actin binding [GO:0003779]; actin monomer binding [GO:0003785]; leucine zipper domain binding [GO:0043522]; RNA polymerase II transcription coactivator activity [GO:0001105]; transcription coactivator activity [GO:0003713]; transcription factor activity, sequence-specific DNA binding [GO:0003700]; transcription regulatory region sequence-specific DNA binding [GO:0000976]	0	1	0	0	0	0	0	0	0	0	0	0	0	0	0	0	0	0
GO:0048666	neuron.development	Q91VW5	gi_955181167_emb_CUE68965.1__Bodo_saltans	0	Golgin subfamily A member 4 (tGolgin-1)	Golgi to plasma membrane protein transport [GO:0043001]; positive regulation of axon extension [GO:0045773]	cytoplasm [GO:0005737]; cytosol [GO:0005829]; extracellular exosome [GO:0070062]; Golgi apparatus [GO:0005794]; Golgi membrane [GO:0000139]; intracellular membrane-bounded organelle [GO:0043231]	GTPase binding [GO:0051020]	0	0	0	1	0	0	0	0	1	0	0	0	0	0	0	0	0	0
GO:0048666	neuron.development	Q91WG7	gi_831777997_ref_XP_012755275.1__Acyto_subglobosum	1e-10	Diacylglycerol kinase gamma (DAG kinase gamma) (EC 2.7.1.107) (88 kDa diacylglycerol kinase) (Diglyceride kinase gamma) (DGK-gamma)	glycerolipid metabolic process [GO:0046486]; intracellular signal transduction [GO:0035556]; lipid phosphorylation [GO:0046834]; neuron development [GO:0048666]; protein kinase C-activating G-protein coupled receptor signaling pathway [GO:0007205]	intracellular [GO:0005622]	ATP binding [GO:0005524]; calcium ion binding [GO:0005509]; diacylglycerol kinase activity [GO:0004143]; NAD+ kinase activity [GO:0003951]	0	1	0	0	0	0	0	0	0	0	0	0	0	0	0	0	0	0
GO:0048666	neuron.development	Q96NW4	AMSG_04707T0_Thec_trahens	4.2e-07	Ankyrin repeat domain-containing protein 27 (VPS9 domain-containing protein)	early endosome to late endosome transport [GO:0045022]; endosome to melanosome transport [GO:0035646]; membrane organization [GO:0061024]; negative regulation of SNARE complex assembly [GO:0035544]; neuron projection morphogenesis [GO:0048812]; positive regulation of dendrite morphogenesis [GO:0050775]; protein transport [GO:0015031]; retrograde transport, endosome to plasma membrane [GO:1990126]	cytoplasmic vesicle membrane [GO:0030659]; cytosol [GO:0005829]; early endosome [GO:0005769]; late endosome [GO:0005770]; lysosome [GO:0005764]; melanosome [GO:0042470]; membrane [GO:0016020]; neuron projection [GO:0043005]; plasma membrane [GO:0005886]; transport vesicle [GO:0030133]; tubular endosome [GO:0097422]	GTPase activator activity [GO:0005096]; guanyl-nucleotide exchange factor activity [GO:0005085]; Rab GTPase binding [GO:0017137]; Rab guanyl-nucleotide exchange factor activity [GO:0017112]; SNARE binding [GO:0000149]	0	0	0	0	0	0	0	1	0	0	0	0	0	0	0	0	0	0
GO:0048666	neuron.development	Q9ESN9	FBpp0293548_Drosophila_melanogaster	5.5e-264	C-Jun-amino-terminal kinase-interacting protein 3 (JIP-3) (JNK-interacting protein 3) (JNK MAP kinase scaffold protein 3) (JNK/SAPK-associated protein 1) (JSAP1) (Mitogen-activated protein kinase 8-interacting protein 3) (Sunday driver 2)	activation of JUN kinase activity [GO:0007257]; axon guidance [GO:0007411]; forebrain development [GO:0030900]; in utero embryonic development [GO:0001701]; JNK cascade [GO:0007254]; lung alveolus development [GO:0048286]; lung morphogenesis [GO:0060425]; positive regulation of JUN kinase activity [GO:0043507]; positive regulation of neuron differentiation [GO:0045666]; post-embryonic development…	axolemma [GO:0030673]; cytoplasm [GO:0005737]; cytoplasmic vesicle [GO:0031410]; dendrite [GO:0030425]; Golgi membrane [GO:0000139]; growth cone [GO:0030426]; plasma membrane [GO:0005886]; smooth endoplasmic reticulum [GO:0005790]	JUN kinase binding [GO:0008432]; kinesin binding [GO:0019894]; MAP-kinase scaffold activity [GO:0005078]; mitogen-activated protein kinase kinase binding [GO:0031434]; mitogen-activated protein kinase kinase kinase binding [GO:0031435]; receptor signaling complex scaffold activity [GO:0030159]	0	0	0	0	0	0	0	0	0	0	0	0	0	0	0	0	0	0
GO:0048666	neuron.development	Q9R0C0	DDB0306710_DDB_G0290921_Dicty_discoideum	9.8e-56	Biogenesis of lysosome-related organelles complex 1 subunit 6 (BLOC-1 subunit 6) (Pallid protein) (Pallidin) (Syntaxin 13-interacting protein)	anterograde axonal transport [GO:0008089]; anterograde synaptic vesicle transport [GO:0048490]; blood coagulation [GO:0007596]; endosome to melanosome transport [GO:0035646]; melanocyte differentiation [GO:0030318]; melanosome transport [GO:0032402]; membrane fusion [GO:0061025]; neuron projection development [GO:0031175]; pigmentation [GO:0043473]; positive regulation of natural killer cell acti…	axon cytoplasm [GO:1904115]; BLOC-1 complex [GO:0031083]; cytoplasm [GO:0005737]; endosome [GO:0005768]; extrinsic component of membrane [GO:0019898]; transport vesicle [GO:0030133]	actin filament binding [GO:0051015]; identical protein binding [GO:0042802]; protein homodimerization activity [GO:0042803]	0	1	1	0	1	1	0	0	0	0	0	1	1	1	1	1	1	0
GO:0048666	neuron.development	Q9V4A7	GSPATP00004046001_Param_tetraurelia	1.3e-08	Plexin-B	axon guidance [GO:0007411]; dendrite self-avoidance [GO:0070593]; motor neuron axon guidance [GO:0008045]; negative regulation of cell adhesion [GO:0007162]; negative regulation of Rac protein signal transduction [GO:0035021]; olfactory bulb axon guidance [GO:0071678]; positive regulation of axonogenesis [GO:0050772]; positive regulation of Rho protein signal transduction [GO:0035025]; regulation…	dendrite [GO:0030425]; integral component of membrane [GO:0016021]; plasma membrane [GO:0005886]	semaphorin receptor activity [GO:0017154]	0	0	0	0	0	0	1	0	0	0	0	1	0	0	0	0	1	1
GO:0048666	neuron.development	Q9VD92	gi_307107544_gb_EFN55786.1__Chlorella_sp	1.1e-60	Protein archease-like	positive regulation of axon regeneration [GO:0048680]; tRNA splicing, via endonucleolytic cleavage and ligation [GO:0006388]	tRNA-splicing ligase complex [GO:0072669]	metal ion binding [GO:0046872]	0	1	1	0	1	1	1	1	1	1	1	0	1	1	1	1	1	1
GO:0048666	neuron.development	Q9VSF2	gi_440802662_gb_ELR23591.1__Acanth.castellanii	0	Mediator of RNA polymerase II transcription subunit 24 (Mediator complex subunit 24) (dMED24) (dTRAP100)	activation of cysteine-type endopeptidase activity involved in apoptotic process [GO:0006919]; dendrite morphogenesis [GO:0048813]; ecdysone-mediated induction of salivary gland cell autophagic cell death [GO:0035072]; muscle organ development [GO:0007517]; positive regulation of programmed cell death [GO:0043068]; pupal development [GO:0035209]; regulation of programmed cell death [GO:0043067]; …	mediator complex [GO:0016592]	RNA polymerase II transcription cofactor activity [GO:0001104]	0	0	0	0	0	0	0	0	1	0	0	0	0	0	0	0	0	0
GO:0048666	neuron.development	Q9VT70	jgi_Allma1_510_AMAG_00483T0_Allomyces_Macrogynus	7.4e-66	Nuclear distribution protein nudE homolog	axonogenesis [GO:0007409]; border follicle cell migration [GO:0007298]; cell division [GO:0051301]; centrosome duplication [GO:0051298]; centrosome localization [GO:0051642]; dendrite morphogenesis [GO:0048813]; establishment of mitotic spindle orientation [GO:0000132]; establishment or maintenance of microtubule cytoskeleton polarity [GO:0030951]; germarium-derived oocyte fate determination [GO:…	axon [GO:0030424]; centrosome [GO:0005813]; cytoplasm [GO:0005737]; dendrite [GO:0030425]; kinesin complex [GO:0005871]; kinetochore [GO:0000776]; microtubule [GO:0005874]; nuclear envelope [GO:0005635]; spindle [GO:0005819]; spindle envelope [GO:0070732]; spindle pole centrosome [GO:0031616]	microtubule binding [GO:0008017]	0	0	0	0	1	1	1	0	1	0	0	0	0	0	0	0	0	1
GO:0048666	neuron.development	Q9WV92	FBpp0303262_Drosophila_melanogaster	4.4e-242	Band 4.1-like protein 3 (4.1B) (Differentially expressed in adenocarcinoma of the lung protein 1) (DAL-1) (DAL1P) (mDAL-1) [Cleaved into: Band 4.1-like protein 3, N-terminally processed]	actomyosin structure organization [GO:0031032]; apoptotic process [GO:0006915]; cortical actin cytoskeleton organization [GO:0030866]; cortical cytoskeleton organization [GO:0030865]; cytoskeletal anchoring at plasma membrane [GO:0007016]; myelin maintenance [GO:0043217]; neuron projection morphogenesis [GO:0048812]; paranodal junction assembly [GO:0030913]; protein localization to juxtaparanode …	cell-cell junction [GO:0005911]; cytoplasm [GO:0005737]; cytoskeleton [GO:0005856]; juxtaparanode region of axon [GO:0044224]; paranode region of axon [GO:0033270]; plasma membrane [GO:0005886]; postsynaptic density [GO:0014069]	actin binding [GO:0003779]; structural constituent of cytoskeleton [GO:0005200]	0	1	0	0	0	1	0	0	0	0	0	1	0	0	0	0	0	0
GO:0033036	macromolecule.localization	A0AVI4	gi_440800121_gb_ELR21164.1__Acanth.castellanii	4.6e-05	E3 ubiquitin-protein ligase TM129 (EC 2.3.2.27) (RING-type E3 ubiquitin transferase TM129)	protein polyubiquitination [GO:0000209]; protein ubiquitination [GO:0016567]; response to unfolded protein [GO:0006986]; retrograde protein transport, ER to cytosol [GO:0030970]; ubiquitin-dependent ERAD pathway [GO:0030433]	endoplasmic reticulum [GO:0005783]; endoplasmic reticulum membrane [GO:0005789]; integral component of membrane [GO:0016021]	metal ion binding [GO:0046872]; ubiquitin protein ligase activity [GO:0061630]; ubiquitin protein ligase activity involved in ERAD pathway [GO:1904264]	0	0	0	0	0	0	0	0	0	0	0	0	0	0	0	0	0	0
GO:0033036	macromolecule.localization	A0QP18	gi_955165902_emb_CUG90751.1__Bodo_saltans	1.1e-85	Mycolic acid-containing lipids exporter MmpL11	cell wall organization [GO:0071555]; lipid transport [GO:0006869]	integral component of membrane [GO:0016021]; plasma membrane [GO:0005886]	0	0	0	0	0	1	1	1	0	0	0	1	0	1	1	1	1	1	1
GO:0033036	macromolecule.localization	A2AIW0	gi_568966396_ref_XP_006513153.1__Mus_musculus	7.8e-81	Serologically defined colon cancer antigen 3 homolog	cell cycle [GO:0007049]; cell division [GO:0051301]; protein transport [GO:0015031]; regulation of cytokinesis [GO:0032465]; retrograde transport, endosome to plasma membrane [GO:1990126]	early endosome [GO:0005769]; endosome [GO:0005768]; midbody [GO:0030496]; recycling endosome [GO:0055037]; retromer complex [GO:0030904]	0	0	1	0	0	0	0	0	0	0	0	0	0	0	0	0	0	0	0
GO:0033036	macromolecule.localization	A8MTZ0	gi_922887041_gb_KOO52748.1__Chrysochrom_tobin	2.2e-26	BBSome-interacting protein 1 (BBSome-interacting protein of 10 kDa)	cilium assembly [GO:0060271]; protein transport [GO:0015031]; receptor localization to non-motile cilium [GO:0097500]	BBSome [GO:0034464]; cytoplasm [GO:0005737]; cytosol [GO:0005829]	0	0	0	0	0	0	1	0	0	0	0	0	0	0	0	0	0	0	0
GO:0033036	macromolecule.localization	B4N1G8	gi_922861670_gb_KOO29395.1__Chrysochrom_tobin	1.4e-06	Enhancer of yellow 2 transcription factor	histone deubiquitination [GO:0016578]; mRNA export from nucleus [GO:0006406]; negative regulation of chromatin silencing [GO:0031936]; poly(A)+ mRNA export from nucleus [GO:0016973]; positive regulation of transcription from RNA polymerase II promoter [GO:0045944]; transcription, DNA-templated [GO:0006351]	chromatin [GO:0000785]; cytoplasm [GO:0005737]; DUBm complex [GO:0071819]; nuclear periphery [GO:0034399]; nuclear pore [GO:0005643]; SAGA complex [GO:0000124]; transcription export complex 2 [GO:0070390]	C2H2 zinc finger domain binding [GO:0070742]; chromatin insulator sequence binding [GO:0043035]; TFIID-class transcription factor binding [GO:0001094]; transcription coactivator activity [GO:0003713]	0	1	0	0	0	0	0	0	0	0	0	0	0	0	0	0	0	0
GO:0033036	macromolecule.localization	B4U176	GSPATP00025922001_Param_tetraurelia	0.0024	Protein translocase subunit SecA	protein import [GO:0017038]; protein targeting [GO:0006605]	cytoplasm [GO:0005737]; plasma membrane [GO:0005886]	ATP binding [GO:0005524]; metal ion binding [GO:0046872]	0	0	0	0	0	1	0	0	0	0	0	0	0	1	0	0	1	1
GO:0033036	macromolecule.localization	C5DLA5	PTETP1300003001_Param_tetraurelia	3e-05	SWI5-dependent HO expression protein 3	endoplasmic reticulum inheritance [GO:0048309]; mRNA transport [GO:0051028]	endoplasmic reticulum membrane [GO:0005789]	RNA binding [GO:0003723]	0	1	0	0	0	1	0	0	0	0	0	0	0	0	0	0	0	0
GO:0033036	macromolecule.localization	F4KHD8	Bradi4g38357.1.p_Brachypodium_distachyon	0	Nuclear pore complex protein GP210 (Nuclear pore membrane glycoprotein 210) (Nucleoporin GP210) (Protein EMBRYO DEFECTIVE 3012)	mRNA transport [GO:0051028]; protein transport [GO:0015031]	endoplasmic reticulum [GO:0005783]; integral component of membrane [GO:0016021]; nuclear envelope [GO:0005635]; nuclear membrane [GO:0031965]; nuclear pore [GO:0005643]	0	0	0	0	0	1	1	0	1	1	1	1	0	1	1	1	1	1	1
[truncated: 831 more rows]

## Sheet: Sheet2
GO ID	GO term name	UniProtID	HMM	evalue HMM to UniProt	Protein Name	GO_BP	GO_CC	GO_MF	WASH/DNaseII	Chloropicon_laureae_CCMP2175	Chloropicon_mariensis_RCC998	Chloropicon_primus_CCMP1205	Chloropicon_roscoffensis_CCMP1998	Chloropicon_roscoffensis_RCC1871	Chloropicon_roscoffensis_RCC2335	Mesostigma_viride__SAG_50-1	Mesostigma_viride_NIES296	Mesostigma_viride_NIES995
[truncated: 1,325 more rows]
